# Supplementary material for: Horizontal transfer of nuclear DNA in transmissible cancer
Source: Proc Natl Acad Sci U S A. 2025 Apr 22;122(18):e2424634122. doi: 10.1073/pnas.2424634122 (PMC12067285; doi:10.1073/pnas.2424634122)
Supplement: Supplementary file 6 — Dataset S05 (XLSX) [file pnas.2424634122.sd05.xlsx]

## Sheet: Dataset S5
Dataset S5: Allele-specific gene expression data for 126 genes carrying alleles informative for CTVT, host or N-HT1.
# nAH, nBH: Number of A and B alleles present in the host
# nAT, nBT: Number of A and B alleles present in the CTVT tumour
# nAHT, nBHT: Number of A and B alleles present in N-HT1
# eA, eB: counts of A and B expressed alleles in bulk tumour RNAseq
# eA_nrm, eB_nrm: normalised expression counts of A and B alleles, by DESeq size factor normalisation
# CTVT, HT, Host: Genotypesof CTVT, N-HT1 and Host at this position in this sample
# informative_category, informative_allele: At this position the expression of the "informative allele" is informative about the source of the expression (informative category)
# informative_allele_count: number of copies of the informative allele present in this sample
# expression: expression level of the informative allele, corrected for copynumber and purity
# purity: tumour purity of the sample
# dna_samplename: corresponding DNA sequencing sample
# TYPE: whether the variant is a somatic mutation or a germline SNP
# copynumber: Tumour copynumber of the current sample at the current position
Tumour	Chrom	Position	Ref	Alt	is_ctvt_a	GeneID	Symbol	nAH	nBH	nAT	nBT	nAHT	nBHT	eA	eA_nrm	eB	eB_nrm	CTVT	N-HT1	Host	informative_category	informative_allele	informative_allele_count	expression	purity	dna_samplename	TYPE	copynumber
2169Ta	1	30251069	G	A	TRUE	ENSCAFG00000000267	TNFAIP3	2	0	1	1	1	0	160	92.9448	78	45.3106	AB	A	AA	ctvt	B	1	64.3616	0.704	2169Ta-Dog	MUT	3
2169Ta	1	30251146	A	T	TRUE	ENSCAFG00000000267	TNFAIP3	2	0	1	1	1	0	218	126.637	66	38.3397	AB	A	AA	ctvt	B	1	54.4598	0.704	2169Ta-Dog	MUT	3
2169Ta	1	30255534	C	T	TRUE	ENSCAFG00000000267	TNFAIP3	2	0	1	1	1	0	178	103.401	58	33.6925	AB	A	AA	ctvt	B	1	47.8586	0.704	2169Ta-Dog	MUT	3
2169Ta	1	30258121	C	T	TRUE	ENSCAFG00000000267	TNFAIP3	2	0	0	2	1	0	124	72.0322	120	69.7086	BB	A	AA	ctvt	B	2	49.5089	0.704	2169Ta-Dog	SNP	3
2169Ta	1	30258345	C	T	TRUE	ENSCAFG00000000267	TNFAIP3	2	0	1	1	1	0	161	93.5257	52	30.2071	AB	A	AA	ctvt	B	1	42.9078	0.704	2169Ta-Dog	MUT	3
2169Ta	1	30258367	C	T	TRUE	ENSCAFG00000000267	TNFAIP3	2	0	1	1	1	0	189	109.791	29	16.8462	AB	A	AA	ctvt	B	1	23.9293	0.704	2169Ta-Dog	MUT	3
2169Ta	1	30258430	A	G	TRUE	ENSCAFG00000000267	TNFAIP3	0	2	0	2	1	0	28	16.2653	258	149.873	BB	A	BB	ht_only	A	1	23.1042	0.704	2169Ta-Dog	SNP	3
2169Ta	1	30258765	C	T	TRUE	ENSCAFG00000000267	TNFAIP3	2	0	1	1	1	0	205	119.086	44	25.5598	AB	A	AA	ctvt	B	1	36.3066	0.704	2169Ta-Dog	MUT	3
2169Ta	1	30258815	C	T	TRUE	ENSCAFG00000000267	TNFAIP3	2	0	1	1	1	0	210	121.99	46	26.7216	AB	A	AA	ctvt	B	1	37.9569	0.704	2169Ta-Dog	MUT	3
2169Ta	1	30260929	T	C	TRUE	ENSCAFG00000000267	TNFAIP3	0	2	0	2	1	0	10	5.80905	142	82.4885	BB	A	BB	ht_only	A	1	8.25149	0.704	2169Ta-Dog	SNP	3
2169Ta	1	30435025	C	T	TRUE	ENSCAFG00000030892	PERP	2	0	1	0	0	1	1	0.580905	0	0	AA	B	AA	ht_only	B	1	0	0.704	2169Ta-Dog	SNP	2
2169Ta	1	30435030	T	C	TRUE	ENSCAFG00000030892	PERP	2	0	1	0	0	1	1	0.580905	0	0	AA	B	AA	ht_only	B	1	0	0.704	2169Ta-Dog	SNP	2
2169Ta	1	30435031	C	T	TRUE	ENSCAFG00000030892	PERP	2	0	1	0	0	1	1	0.580905	0	0	AA	B	AA	ht_only	B	1	0	0.704	2169Ta-Dog	SNP	2
2169Ta	1	30435445	A	G	TRUE	ENSCAFG00000030892	PERP	1	1	1	0	1	0	0	0	0	0	AA	A	AB	host	B	1	0	0.704	2169Ta-Dog	SNP	2
2169Ta	1	30435462	C	G	TRUE	ENSCAFG00000030892	PERP	1	1	1	0	1	0	0	0	0	0	AA	A	AB	host	B	1	0	0.704	2169Ta-Dog	SNP	2
2169Ta	1	30435733	G	A	TRUE	ENSCAFG00000030892	PERP	2	0	0	1	1	0	0	0	0	0	BB	A	AA	ctvt	B	1	0	0.704	2169Ta-Dog	MUT	2
2169Ta	1	30435853	A	C	TRUE	ENSCAFG00000030892	PERP	2	0	0	1	1	0	0	0	0	0	BB	A	AA	ctvt	B	1	0	0.704	2169Ta-Dog	SNP	2
2169Ta	1	30550857	C	T	TRUE	ENSCAFG00000000272	ARFGEF3	0	2	0	1	1	0	4	2.32362	4	2.32362	BB	A	BB	ht_only	A	1	3.3006	0.704	2169Ta-Dog	SNP	2
2169Ta	1	30551012	G	A	TRUE	ENSCAFG00000000272	ARFGEF3	0	2	0	1	1	0	4	2.32362	4	2.32362	BB	A	BB	ht_only	A	1	3.3006	0.704	2169Ta-Dog	SNP	2
2169Ta	1	30551209	T	C	TRUE	ENSCAFG00000000272	ARFGEF3	0	2	0	1	1	0	3	1.74271	2	1.16181	BB	A	BB	ht_only	A	1	2.47545	0.704	2169Ta-Dog	SNP	2
2169Ta	1	30551313	G	A	TRUE	ENSCAFG00000000272	ARFGEF3	2	0	0	1	1	0	2	1.16181	2	1.16181	BB	A	AA	ctvt	B	1	1.6503	0.704	2169Ta-Dog	MUT	2
2169Ta	1	30551580	G	A	TRUE	ENSCAFG00000000272	ARFGEF3	1	1	1	0	1	0	12	6.97086	0	0	AA	A	AB	host	B	1	0	0.704	2169Ta-Dog	SNP	2
2169Ta	1	30561115	T	C	TRUE	ENSCAFG00000000272	ARFGEF3	2	0	1	0	0	1	45	26.1407	32	18.589	AA	B	AA	ht_only	B	1	26.4048	0.704	2169Ta-Dog	SNP	2
2169Ta	1	30568445	C	T	TRUE	ENSCAFG00000000272	ARFGEF3	2	0	1	0	0	1	42	24.398	31	18.0081	AA	B	AA	ht_only	B	1	25.5796	0.704	2169Ta-Dog	SNP	2
2169Ta	1	30568466	C	T	TRUE	ENSCAFG00000000272	ARFGEF3	1	1	1	0	1	0	54	31.3689	2	1.16181	AA	A	AB	host	B	1	3.92503	0.704	2169Ta-Dog	SNP	2
2169Ta	1	30569533	C	T	TRUE	ENSCAFG00000000272	ARFGEF3	2	0	1	0	0	1	17	9.87538	24	13.9417	AA	B	AA	ht_only	B	1	19.8036	0.704	2169Ta-Dog	MUT	2
2169Ta	1	30587755	G	A	TRUE	ENSCAFG00000000272	ARFGEF3	2	0	1	0	0	1	27	15.6844	19	11.0372	AA	B	AA	ht_only	B	1	15.6778	0.704	2169Ta-Dog	MUT	2
2169Ta	1	30587785	C	A	TRUE	ENSCAFG00000000272	ARFGEF3	2	0	1	0	0	1	19	11.0372	21	12.199	AA	B	AA	ht_only	B	1	17.3281	0.704	2169Ta-Dog	SNP	2
2169Ta	1	30587845	G	A	TRUE	ENSCAFG00000000272	ARFGEF3	2	0	0	1	1	0	27	15.6844	22	12.7799	BB	A	AA	ctvt	B	1	18.1533	0.704	2169Ta-Dog	MUT	2
2169Ta	1	30587992	G	A	TRUE	ENSCAFG00000000272	ARFGEF3	2	0	1	0	0	1	18	10.4563	25	14.5226	AA	B	AA	ht_only	B	1	20.6287	0.704	2169Ta-Dog	MUT	2
2169Ta	1	30607036	G	A	TRUE	ENSCAFG00000000272	ARFGEF3	2	0	1	0	0	1	23	13.3608	15	8.71357	AA	B	AA	ht_only	B	1	12.3772	0.704	2169Ta-Dog	SNP	2
2169Ta	1	30607058	G	A	TRUE	ENSCAFG00000000272	ARFGEF3	2	0	0	1	1	0	22	12.7799	17	9.87538	BB	A	AA	ctvt	B	1	14.0275	0.704	2169Ta-Dog	MUT	2
2169Ta	1	30610468	G	A	TRUE	ENSCAFG00000000272	ARFGEF3	2	0	0	1	1	0	27	15.6844	22	12.7799	BB	A	AA	ctvt	B	1	18.1533	0.704	2169Ta-Dog	MUT	2
2169Ta	1	30615416	G	A	TRUE	ENSCAFG00000000272	ARFGEF3	2	0	1	0	0	1	21	12.199	23	13.3608	AA	B	AA	ht_only	B	1	18.9784	0.704	2169Ta-Dog	MUT	2
2169Ta	1	30648002	G	A	TRUE	ENSCAFG00000000272	ARFGEF3	2	0	0	1	1	0	10	5.80905	15	8.71357	BB	A	AA	ctvt	B	1	12.3772	0.704	2169Ta-Dog	MUT	2
2169Ta	1	30717286	G	A	TRUE	ENSCAFG00000000274	HEBP2	2	0	0	1	1	0	75	43.5679	43	24.9789	BB	A	AA	ctvt	B	1	35.4814	0.704	2169Ta-Dog	MUT	2
2169Ta	1	30746102	C	T	TRUE	ENSCAFG00000000275	NHSL1	2	0	0	1	1	0	154	89.4594	181	105.144	BB	A	AA	ctvt	B	1	149.352	0.704	2169Ta-Dog	MUT	2
2169Ta	1	30746463	G	A	TRUE	ENSCAFG00000000275	NHSL1	1	1	0	1	0	1	3	1.74271	404	234.686	BB	B	AB	host	A	1	5.88755	0.704	2169Ta-Dog	SNP	2
2169Ta	1	30746733	C	T	TRUE	ENSCAFG00000000275	NHSL1	2	0	1	0	0	1	107	62.1568	75	43.5679	AA	B	AA	ht_only	B	1	61.8862	0.704	2169Ta-Dog	SNP	2
2169Ta	1	30746948	C	G	TRUE	ENSCAFG00000000275	NHSL1	1	1	0	1	0	1	5	2.90452	305	177.176	BB	B	AB	host	A	1	9.81258	0.704	2169Ta-Dog	SNP	2
2169Ta	1	30747320	G	A	TRUE	ENSCAFG00000000275	NHSL1	2	0	0	1	1	0	143	83.0694	120	69.7086	BB	A	AA	ctvt	B	1	99.0179	0.704	2169Ta-Dog	MUT	2
2169Ta	1	30747611	T	C	TRUE	ENSCAFG00000000275	NHSL1	1	1	0	1	0	1	2	1.16181	280	162.653	BB	B	AB	host	A	1	3.92503	0.704	2169Ta-Dog	SNP	2
2169Ta	1	30747747	C	A	TRUE	ENSCAFG00000000275	NHSL1	1	1	0	1	0	1	2	1.16181	344	199.831	BB	B	AB	host	A	1	3.92503	0.704	2169Ta-Dog	SNP	2
2169Ta	1	31044250	G	T	TRUE	ENSCAFG00000000277	CCDC28A	1	1	1	0	1	0	32	18.589	1	0.580905	AA	A	AB	host	B	1	1.96252	0.704	2169Ta-Dog	SNP	2
2169Ta	1	31052443	C	T	TRUE	ENSCAFG00000000277	CCDC28A	2	0	0	1	1	0	117	67.9659	91	52.8624	BB	A	AA	ctvt	B	1	75.0886	0.704	2169Ta-Dog	MUT	2
2169Ta	1	31111470	C	G	TRUE	ENSCAFG00000046446	ECT2L	1	1	1	0	1	0	0	0	0	0	AA	A	AB	host	B	1	0	0.704	2169Ta-Dog	SNP	2
2169Ta	1	31111522	C	T	TRUE	ENSCAFG00000046446	ECT2L	1	1	1	0	1	0	0	0	0	0	AA	A	AB	host	B	1	0	0.704	2169Ta-Dog	SNP	2
2169Ta	1	31113165	G	A	TRUE	ENSCAFG00000046446	ECT2L	0	2	1	0	1	0	4	2.32362	0	0	AA	A	BB	ht_and_ctvt	A	2	1.6503	0.704	2169Ta-Dog	SNP	2
2169Ta	1	31113165	G	A	TRUE	ENSCAFG00000046446	ECT2L	0	2	1	0	1	0	4	2.32362	0	0	AA	A	BB	host	B	2	0	0.704	2169Ta-Dog	SNP	2
2169Ta	1	31113184	A	G	TRUE	ENSCAFG00000046446	ECT2L	2	0	1	0	0	1	1	0.580905	2	1.16181	AA	B	AA	ht_only	B	1	1.6503	0.704	2169Ta-Dog	SNP	2
2169Ta	1	31115182	T	A	TRUE	ENSCAFG00000046446	ECT2L	2	0	1	0	0	1	2	1.16181	0	0	AA	B	AA	ht_only	B	1	0	0.704	2169Ta-Dog	SNP	2
2169Ta	1	31123129	A	G	TRUE	ENSCAFG00000046446	ECT2L	1	1	0	1	0	1	0	0	0	0	BB	B	AB	host	A	1	0	0.704	2169Ta-Dog	SNP	2
2169Ta	1	31139292	C	T	TRUE	ENSCAFG00000046446	ECT2L	2	0	0	1	1	0	5	2.90452	11	6.38995	BB	A	AA	ctvt	B	1	9.07664	0.704	2169Ta-Dog	MUT	2
2169Ta	1	31254559	G	A	TRUE	ENSCAFG00000000281	ABRACL	2	0	0	1	1	0	14	8.13267	8	4.64724	BB	A	AA	ctvt	B	1	6.60119	0.704	2169Ta-Dog	SNP	2
2169Ta	1	31256465	C	A	TRUE	ENSCAFG00000000281	ABRACL	0	2	1	0	1	0	50	29.0452	1	0.580905	AA	A	BB	ht_and_ctvt	A	2	20.6287	0.704	2169Ta-Dog	SNP	2
2169Ta	1	31256465	C	A	TRUE	ENSCAFG00000000281	ABRACL	0	2	1	0	1	0	50	29.0452	1	0.580905	AA	A	BB	host	B	2	0.981258	0.704	2169Ta-Dog	SNP	2
2169Ta	1	31260911	T	C	TRUE	ENSCAFG00000000281	ABRACL	2	0	1	0	0	1	87	50.5387	364	211.449	AA	B	AA	ht_only	B	1	300.354	0.704	2169Ta-Dog	SNP	2
2169Ta	1	31260920	C	T	TRUE	ENSCAFG00000000281	ABRACL	2	0	1	0	0	1	93	54.0242	410	238.171	AA	B	AA	ht_only	B	1	338.311	0.704	2169Ta-Dog	SNP	2
2169Ta	1	31267074	G	A	TRUE	ENSCAFG00000000281	ABRACL	2	0	0	1	1	0	304	176.595	99	57.5096	BB	A	AA	ctvt	B	1	81.6898	0.704	2169Ta-Dog	MUT	2
2169Ta	1	31363065	A	G	TRUE	ENSCAFG00000000282	HECA	2	0	0	1	1	0	8	4.64724	14	8.13267	BB	A	AA	ctvt	B	1	11.5521	0.704	2169Ta-Dog	SNP	2
2169Ta	1	31363343	C	T	TRUE	ENSCAFG00000000282	HECA	2	0	0	1	1	0	193	112.115	178	103.401	BB	A	AA	ctvt	B	1	146.877	0.704	2169Ta-Dog	SNP	2
2169Ta	1	31464589	A	G	TRUE	ENSCAFG00000000283	TXLNB	2	0	0	1	1	0	3	1.74271	0	0	BB	A	AA	ctvt	B	1	0	0.704	2169Ta-Dog	SNP	2
2169Ta	1	31524148	G	A	TRUE	ENSCAFG00000000285	CITED2	2	0	0	1	1	0	62	36.0161	218	126.637	BB	A	AA	ctvt	B	1	179.883	0.704	2169Ta-Dog	MUT	2
2169Ta	1	31524543	A	G	TRUE	ENSCAFG00000000285	CITED2	2	0	0	1	1	0	225	130.704	1243	722.065	BB	A	AA	ctvt	B	1	1025.66	0.704	2169Ta-Dog	SNP	2
2169Ta	1	31524833	G	A	TRUE	ENSCAFG00000000285	CITED2	1	1	0	1	0	1	0	0	34	19.7508	BB	B	AB	host	A	1	0	0.704	2169Ta-Dog	SNP	2
2169Ta	1	31524846	A	G	TRUE	ENSCAFG00000000285	CITED2	2	0	0	1	1	0	7	4.06633	25	14.5226	BB	A	AA	ctvt	B	1	20.6287	0.704	2169Ta-Dog	SNP	2
2169Ta	1	31524875	G	T	TRUE	ENSCAFG00000000285	CITED2	1	1	1	0	1	0	30	17.4271	0	0	AA	A	AB	host	B	1	0	0.704	2169Ta-Dog	SNP	2
2169Ta	1	32168181	C	G	TRUE	ENSCAFG00000044240	ENSCAFG00000044240	2	0	0	1	1	0	0	0	0	0	BB	A	AA	ctvt	B	1	0	0.704	2169Ta-Dog	SNP	2
2169Ta	1	32168247	G	C	TRUE	ENSCAFG00000044240	ENSCAFG00000044240	2	0	0	1	1	0	0	0	0	0	BB	A	AA	ctvt	B	1	0	0.704	2169Ta-Dog	MUT	2
2169Ta	1	32539272	G	A	TRUE	ENSCAFG00000000291	ENSCAFG00000000291	2	0	0	0	0	1	0	0	0	0	-	B	AA	ht_only	B	1	0	0.704	2169Ta-Dog	SNP	1
2169Ta	1	32539272	G	A	TRUE	ENSCAFG00000000291	ENSCAFG00000000291	2	0	0	0	0	1	0	0	0	0	-	B	AA	host	A	2	0	0.704	2169Ta-Dog	SNP	1
2169Ta	1	32539311	A	T	TRUE	ENSCAFG00000000291	ENSCAFG00000000291	0	2	0	0	1	0	0	0	0	0	-	A	BB	ht_only	A	1	0	0.704	2169Ta-Dog	SNP	1
2169Ta	1	32539311	A	T	TRUE	ENSCAFG00000000291	ENSCAFG00000000291	0	2	0	0	1	0	0	0	0	0	-	A	BB	host	B	2	0	0.704	2169Ta-Dog	SNP	1
2169Ta	1	32539377	T	C	TRUE	ENSCAFG00000000291	ENSCAFG00000000291	1	1	0	0	1	0	0	0	0	0	-	A	AB	host	B	1	0	0.704	2169Ta-Dog	SNP	1
2169Ta	1	32539482	C	G	TRUE	ENSCAFG00000000291	ENSCAFG00000000291	1	1	0	0	1	0	0	0	0	0	-	A	AB	host	B	1	0	0.704	2169Ta-Dog	SNP	1
2169Ta	1	32539505	G	A	TRUE	ENSCAFG00000000291	ENSCAFG00000000291	1	1	0	0	1	0	0	0	0	0	-	A	AB	host	B	1	0	0.704	2169Ta-Dog	SNP	1
2169Ta	1	32539536	T	A	TRUE	ENSCAFG00000000291	ENSCAFG00000000291	1	1	0	0	1	0	0	0	0	0	-	A	AB	host	B	1	0	0.704	2169Ta-Dog	SNP	1
2169Ta	1	32539557	G	T	TRUE	ENSCAFG00000000291	ENSCAFG00000000291	2	0	0	0	0	1	0	0	0	0	-	B	AA	ht_only	B	1	0	0.704	2169Ta-Dog	SNP	1
2169Ta	1	32539557	G	T	TRUE	ENSCAFG00000000291	ENSCAFG00000000291	2	0	0	0	0	1	0	0	0	0	-	B	AA	host	A	2	0	0.704	2169Ta-Dog	SNP	1
2169Ta	1	32539852	C	T	TRUE	ENSCAFG00000000291	ENSCAFG00000000291	1	1	0	0	1	0	0	0	0	0	-	A	AB	host	B	1	0	0.704	2169Ta-Dog	SNP	1
2169Ta	1	32539955	G	A	TRUE	ENSCAFG00000000291	ENSCAFG00000000291	1	1	0	0	1	0	0	0	0	0	-	A	AB	host	B	1	0	0.704	2169Ta-Dog	SNP	1
2169Ta	1	32539987	C	G	TRUE	ENSCAFG00000000291	ENSCAFG00000000291	1	1	0	0	1	0	0	0	0	0	-	A	AB	host	B	1	0	0.704	2169Ta-Dog	SNP	1
2169Ta	1	32540227	C	G	TRUE	ENSCAFG00000000291	ENSCAFG00000000291	1	1	0	0	1	0	0	0	0	0	-	A	AB	host	B	1	0	0.704	2169Ta-Dog	SNP	1
2169Ta	7	26591	C	T	TRUE	ENSCAFG00000010274	CHI3L1	2	0	1	1	1	0	0	0	0	0	AB	A	AA	ctvt	B	1	0	0.704	2169Ta-Dog	MUT	3
2169Ta	7	26881	C	T	TRUE	ENSCAFG00000010274	CHI3L1	2	0	1	1	1	0	0	0	0	0	AB	A	AA	ctvt	B	1	0	0.704	2169Ta-Dog	MUT	3
2169Ta	7	26882	G	A	TRUE	ENSCAFG00000010274	CHI3L1	2	0	1	1	1	0	0	0	0	0	AB	A	AA	ctvt	B	1	0	0.704	2169Ta-Dog	MUT	3
2169Ta	7	27625	G	A	TRUE	ENSCAFG00000010274	CHI3L1	2	0	1	1	1	0	49	28.4643	0	0	AB	A	AA	ctvt	B	1	0	0.704	2169Ta-Dog	MUT	3
2169Ta	7	32630	C	T	TRUE	ENSCAFG00000010274	CHI3L1	2	0	1	1	1	0	40	23.2362	0	0	AB	A	AA	ctvt	B	1	0	0.704	2169Ta-Dog	MUT	3
2169Ta	7	32945	C	T	TRUE	ENSCAFG00000010274	CHI3L1	2	0	1	1	1	0	66	38.3397	0	0	AB	A	AA	ctvt	B	1	0	0.704	2169Ta-Dog	MUT	3
2169Ta	7	33071	G	T	TRUE	ENSCAFG00000010274	CHI3L1	2	0	2	0	0	1	56	32.5307	0	0	AA	B	AA	ht_only	B	1	0	0.704	2169Ta-Dog	MUT	3
2169Ta	7	33397	A	C	TRUE	ENSCAFG00000010274	CHI3L1	2	0	1	1	1	0	6	3.48543	0	0	AB	A	AA	ctvt	B	1	0	0.704	2169Ta-Dog	MUT	3
2169Ta	7	36608	G	A	TRUE	ENSCAFG00000010288	MYBPH	2	0	1	1	1	0	0	0	0	0	AB	A	AA	ctvt	B	1	0	0.704	2169Ta-Dog	MUT	3
2169Ta	7	37586	G	A	TRUE	ENSCAFG00000010288	MYBPH	2	0	2	0	0	1	0	0	0	0	AA	B	AA	ht_only	B	1	0	0.704	2169Ta-Dog	SNP	3
2169Ta	7	42059	C	T	TRUE	ENSCAFG00000010288	MYBPH	2	0	0	2	1	0	0	0	0	0	BB	A	AA	ctvt	B	2	0	0.704	2169Ta-Dog	SNP	3
2169Ta	7	42228	G	A	TRUE	ENSCAFG00000010288	MYBPH	2	0	1	1	1	0	0	0	0	0	AB	A	AA	ctvt	B	1	0	0.704	2169Ta-Dog	MUT	3
2169Ta	7	43549	C	G	TRUE	ENSCAFG00000010288	MYBPH	2	0	2	0	0	1	0	0	0	0	AA	B	AA	ht_only	B	1	0	0.704	2169Ta-Dog	MUT	3
2169Ta	7	45691	C	T	TRUE	ENSCAFG00000010298	ADORA1	2	0	1	1	1	0	0	0	0	0	AB	A	AA	ctvt	B	1	0	0.704	2169Ta-Dog	MUT	3
2169Ta	7	45869	G	A	TRUE	ENSCAFG00000010298	ADORA1	2	0	2	0	0	1	0	0	0	0	AA	B	AA	ht_only	B	1	0	0.704	2169Ta-Dog	MUT	3
2169Ta	7	46143	G	A	TRUE	ENSCAFG00000010298	ADORA1	2	0	1	1	1	0	0	0	0	0	AB	A	AA	ctvt	B	1	0	0.704	2169Ta-Dog	MUT	3
2169Ta	7	72634	G	T	TRUE	ENSCAFG00000010298	ADORA1	2	0	1	1	1	0	0	0	0	0	AB	A	AA	ctvt	B	1	0	0.704	2169Ta-Dog	MUT	3
2169Ta	7	121702	C	T	TRUE	ENSCAFG00000010321	PPFIA4	2	0	1	1	1	0	158	91.783	101	58.6714	AB	A	AA	ctvt	B	1	83.3401	0.704	2169Ta-Dog	MUT	3
2169Ta	7	134423	G	T	TRUE	ENSCAFG00000010321	PPFIA4	2	0	1	1	1	0	224	130.123	20	11.6181	AB	A	AA	ctvt	B	1	16.503	0.704	2169Ta-Dog	MUT	3
2169Ta	7	144347	C	T	TRUE	ENSCAFG00000010321	PPFIA4	2	0	1	1	1	0	117	67.9659	68	39.5015	AB	A	AA	ctvt	B	1	56.1101	0.704	2169Ta-Dog	MUT	3
2169Ta	7	150549	C	T	TRUE	ENSCAFG00000010321	PPFIA4	2	0	1	1	1	0	96	55.7669	90	52.2814	AB	A	AA	ctvt	B	1	74.2634	0.704	2169Ta-Dog	MUT	3
2169Ta	7	173847	A	C	TRUE	ENSCAFG00000010330	TMEM183A	2	0	1	1	1	0	1073	623.311	480	278.834	AB	A	AA	ctvt	B	1	396.072	0.704	2169Ta-Dog	MUT	3
2169Ta	7	179019	C	T	TRUE	ENSCAFG00000010330	TMEM183A	2	0	1	1	1	0	658	382.235	286	166.139	AB	A	AA	ctvt	B	1	235.993	0.704	2169Ta-Dog	MUT	3
2169Ta	7	180582	A	C	TRUE	ENSCAFG00000010330	TMEM183A	2	0	1	1	1	0	436	253.275	199	115.6	AB	A	AA	ctvt	B	1	164.205	0.704	2169Ta-Dog	MUT	3
2169Ta	7	206208	C	T	TRUE	ENSCAFG00000010333	ENSCAFG00000010333	2	0	1	1	1	0	1	0.580905	0	0	AB	A	AA	ctvt	B	1	0	0.704	2169Ta-Dog	MUT	3
2169Ta	7	206455	G	A	TRUE	ENSCAFG00000010333	ENSCAFG00000010333	2	0	1	1	1	0	1	0.580905	1	0.580905	AB	A	AA	ctvt	B	1	0.825149	0.704	2169Ta-Dog	MUT	3
2169Ta	7	232149	G	C	TRUE	ENSCAFG00000010350	CYB5R1	2	0	1	1	1	0	0	0	0	0	AB	A	AA	ctvt	B	1	0	0.704	2169Ta-Dog	SNP	3
2169Ta	7	232235	A	G	TRUE	ENSCAFG00000010350	CYB5R1	2	0	1	1	1	0	0	0	0	0	AB	A	AA	ctvt	B	1	0	0.704	2169Ta-Dog	SNP	3
2169Ta	7	233444	G	A	TRUE	ENSCAFG00000010350	CYB5R1	2	0	2	0	0	1	421	244.561	105	60.995	AA	B	AA	ht_only	B	1	86.6407	0.704	2169Ta-Dog	MUT	3
2169Ta	7	258924	A	T	TRUE	ENSCAFG00000010368	ADIPOR1	2	0	1	1	1	0	195	113.276	76	44.1488	AB	A	AA	ctvt	B	1	62.7113	0.704	2169Ta-Dog	MUT	3
2169Ta	7	279065	C	T	TRUE	ENSCAFG00000010368	ADIPOR1	2	0	2	0	0	1	193	112.115	92	53.4433	AA	B	AA	ht_only	B	1	75.9137	0.704	2169Ta-Dog	MUT	3
2169Ta	7	281851	C	T	TRUE	ENSCAFG00000010368	ADIPOR1	2	0	1	1	1	0	210	121.99	91	52.8624	AB	A	AA	ctvt	B	1	75.0886	0.704	2169Ta-Dog	MUT	3
2169Ta	7	282362	C	T	TRUE	ENSCAFG00000010368	ADIPOR1	2	0	1	1	1	0	142	82.4885	82	47.6342	AB	A	AA	ctvt	B	1	67.6622	0.704	2169Ta-Dog	MUT	3
2169Ta	7	286715	G	A	TRUE	ENSCAFG00000030897	RABIF	2	0	1	1	1	0	273	158.587	78	45.3106	AB	A	AA	ctvt	B	1	64.3616	0.704	2169Ta-Dog	MUT	3
2169Ta	7	293749	G	A	TRUE	ENSCAFG00000030897	RABIF	2	0	1	1	1	0	316	183.566	134	77.8413	AB	A	AA	ctvt	B	1	110.57	0.704	2169Ta-Dog	MUT	3
2169Ta	7	304416	G	A	TRUE	ENSCAFG00000010412	ENSCAFG00000010412	2	0	0	2	1	0	55	31.9498	64	37.1779	BB	A	AA	ctvt	B	2	26.4048	0.704	2169Ta-Dog	SNP	3
2169Ta	7	306076	G	A	TRUE	ENSCAFG00000010412	ENSCAFG00000010412	2	0	1	1	1	0	84	48.796	31	18.0081	AB	A	AA	ctvt	B	1	25.5796	0.704	2169Ta-Dog	MUT	3
2169Ta	7	306349	G	A	TRUE	ENSCAFG00000010412	ENSCAFG00000010412	2	0	1	1	1	0	146	84.8121	32	18.589	AB	A	AA	ctvt	B	1	26.4048	0.704	2169Ta-Dog	MUT	3
2169Ta	7	322165	A	T	TRUE	ENSCAFG00000030988	ENSCAFG00000030988	2	0	1	1	1	0	0	0	0	0	AB	A	AA	ctvt	B	1	0	0.704	2169Ta-Dog	MUT	3
2169Ta	7	322172	G	A	TRUE	ENSCAFG00000030988	ENSCAFG00000030988	2	0	1	1	1	0	0	0	0	0	AB	A	AA	ctvt	B	1	0	0.704	2169Ta-Dog	MUT	3
2169Ta	7	324154	A	G	TRUE	ENSCAFG00000030988	ENSCAFG00000030988	2	0	1	1	1	0	0	0	0	0	AB	A	AA	ctvt	B	1	0	0.704	2169Ta-Dog	MUT	3
2169Ta	7	372968	A	G	TRUE	ENSCAFG00000010452	KDM5B	2	0	1	1	1	0	354	205.64	103	59.8332	AB	A	AA	ctvt	B	1	84.9904	0.704	2169Ta-Dog	MUT	3
2169Ta	7	376813	C	T	TRUE	ENSCAFG00000010452	KDM5B	2	0	1	1	1	0	454	263.731	148	85.9739	AB	A	AA	ctvt	B	1	122.122	0.704	2169Ta-Dog	MUT	3
2169Ta	7	381741	C	T	TRUE	ENSCAFG00000010452	KDM5B	2	0	1	1	1	0	411	238.752	173	100.497	AB	A	AA	ctvt	B	1	142.751	0.704	2169Ta-Dog	MUT	3
2169Ta	7	383405	C	T	TRUE	ENSCAFG00000010452	KDM5B	2	0	1	1	1	0	404	234.686	204	118.505	AB	A	AA	ctvt	B	1	168.33	0.704	2169Ta-Dog	MUT	3
2169Ta	7	513102	A	G	TRUE	ENSCAFG00000010497	PPP1R12B	0	2	0	2	1	0	50	29.0452	83	48.2151	BB	A	BB	ht_only	A	1	41.2575	0.704	2169Ta-Dog	SNP	3
2169Ta	7	517335	G	A	TRUE	ENSCAFG00000010497	PPP1R12B	2	0	1	1	1	0	27	15.6844	7	4.06633	AB	A	AA	ctvt	B	1	5.77604	0.704	2169Ta-Dog	MUT	3
2169Ta	7	638698	C	T	TRUE	ENSCAFG00000010497	PPP1R12B	2	0	0	2	1	0	137	79.584	149	86.5548	BB	A	AA	ctvt	B	2	61.4736	0.704	2169Ta-Dog	SNP	3
2169Ta	7	638703	G	A	TRUE	ENSCAFG00000010497	PPP1R12B	2	0	1	1	1	0	237	137.674	67	38.9206	AB	A	AA	ctvt	B	1	55.285	0.704	2169Ta-Dog	MUT	3
2169Ta	7	646690	C	T	TRUE	ENSCAFG00000010497	PPP1R12B	2	0	1	1	1	0	322	187.051	131	76.0985	AB	A	AA	ctvt	B	1	108.095	0.704	2169Ta-Dog	MUT	3
2169Ta	7	649704	G	A	TRUE	ENSCAFG00000010497	PPP1R12B	2	0	1	1	1	0	185	107.467	66	38.3397	AB	A	AA	ctvt	B	1	54.4598	0.704	2169Ta-Dog	MUT	3
2169Ta	7	652703	G	A	TRUE	ENSCAFG00000010497	PPP1R12B	2	0	1	1	1	0	197	114.438	78	45.3106	AB	A	AA	ctvt	B	1	64.3616	0.704	2169Ta-Dog	MUT	3
2169Ta	7	652731	C	T	TRUE	ENSCAFG00000010497	PPP1R12B	2	0	1	1	1	0	187	108.629	77	44.7297	AB	A	AA	ctvt	B	1	63.5365	0.704	2169Ta-Dog	MUT	3
2169Ta	7	733320	A	G	TRUE	ENSCAFG00000010521	LGR6	1	1	0	2	0	1	0	0	3	1.74271	BB	B	AB	host	A	1	0	0.704	2169Ta-Dog	SNP	3
2169Ta	7	733748	C	T	TRUE	ENSCAFG00000010521	LGR6	2	0	1	1	1	0	3	1.74271	0	0	AB	A	AA	ctvt	B	1	0	0.704	2169Ta-Dog	MUT	3
2169Ta	7	735363	C	T	TRUE	ENSCAFG00000010521	LGR6	1	1	2	0	1	0	1	0.580905	0	0	AA	A	AB	host	B	1	0	0.704	2169Ta-Dog	SNP	3
2169Ta	7	741713	G	A	TRUE	ENSCAFG00000010521	LGR6	2	0	1	1	1	0	6	3.48543	0	0	AB	A	AA	ctvt	B	1	0	0.704	2169Ta-Dog	MUT	3
2169Ta	7	742433	G	A	TRUE	ENSCAFG00000010521	LGR6	2	0	1	1	1	0	2	1.16181	0	0	AB	A	AA	ctvt	B	1	0	0.704	2169Ta-Dog	MUT	3
2169Ta	7	743793	C	T	TRUE	ENSCAFG00000010521	LGR6	2	0	1	1	1	0	3	1.74271	1	0.580905	AB	A	AA	ctvt	B	1	0.825149	0.704	2169Ta-Dog	MUT	3
2169Ta	7	746176	C	T	TRUE	ENSCAFG00000010521	LGR6	2	0	1	1	1	0	4	2.32362	0	0	AB	A	AA	ctvt	B	1	0	0.704	2169Ta-Dog	MUT	3
2169Ta	7	770040	C	A	TRUE	ENSCAFG00000010521	LGR6	2	0	1	1	1	0	6	3.48543	0	0	AB	A	AA	ctvt	B	1	0	0.704	2169Ta-Dog	MUT	3
2169Ta	7	834602	G	A	TRUE	ENSCAFG00000010521	LGR6	1	1	2	0	1	0	1	0.580905	0	0	AA	A	AB	host	B	1	0	0.704	2169Ta-Dog	SNP	3
2169Ta	7	834761	C	T	TRUE	ENSCAFG00000010521	LGR6	1	1	2	0	1	0	3	1.74271	0	0	AA	A	AB	host	B	1	0	0.704	2169Ta-Dog	SNP	3
2169Ta	7	838323	G	T	TRUE	ENSCAFG00000010570	ENSCAFG00000010570	2	0	2	0	0	1	27	15.6844	15	8.71357	AA	B	AA	ht_only	B	1	12.3772	0.704	2169Ta-Dog	SNP	3
2169Ta	7	838550	G	A	TRUE	ENSCAFG00000010570	ENSCAFG00000010570	2	0	1	1	1	0	26	15.1035	8	4.64724	AB	A	AA	ctvt	B	1	6.60119	0.704	2169Ta-Dog	MUT	3
2169Ta	7	838838	T	G	TRUE	ENSCAFG00000010570	ENSCAFG00000010570	1	1	0	2	0	1	0	0	9	5.22814	BB	B	AB	host	A	1	0	0.704	2169Ta-Dog	SNP	3
2169Ta	7	838889	C	A	TRUE	ENSCAFG00000010570	ENSCAFG00000010570	1	1	2	0	1	0	1	0.580905	0	0	AA	A	AB	host	B	1	0	0.704	2169Ta-Dog	SNP	3
2169Ta	7	845172	C	T	TRUE	ENSCAFG00000010570	ENSCAFG00000010570	1	1	2	0	1	0	66	38.3397	0	0	AA	A	AB	host	B	1	0	0.704	2169Ta-Dog	SNP	3
2169Ta	7	846500	G	A	TRUE	ENSCAFG00000010570	ENSCAFG00000010570	2	0	1	1	1	0	36	20.9126	18	10.4563	AB	A	AA	ctvt	B	1	14.8527	0.704	2169Ta-Dog	MUT	3
2169Ta	7	846517	G	A	TRUE	ENSCAFG00000010570	ENSCAFG00000010570	1	1	2	0	1	0	52	30.2071	0	0	AA	A	AB	host	B	1	0	0.704	2169Ta-Dog	SNP	3
2169Ta	7	846585	G	T	TRUE	ENSCAFG00000010570	ENSCAFG00000010570	2	0	1	1	1	0	33	19.1699	20	11.6181	AB	A	AA	ctvt	B	1	16.503	0.704	2169Ta-Dog	MUT	3
2169Ta	7	851202	A	G	TRUE	ENSCAFG00000010570	ENSCAFG00000010570	0	2	2	0	0	1	16	9.29448	8	4.64724	AA	B	BB	ctvt	A	2	6.60119	0.704	2169Ta-Dog	SNP	3
2169Ta	7	851305	C	T	TRUE	ENSCAFG00000010570	ENSCAFG00000010570	2	0	1	1	1	0	24	13.9417	10	5.80905	AB	A	AA	ctvt	B	1	8.25149	0.704	2169Ta-Dog	MUT	3
2169Ta	7	851336	C	T	TRUE	ENSCAFG00000010570	ENSCAFG00000010570	1	1	2	0	1	0	27	15.6844	2	1.16181	AA	A	AB	host	B	1	3.92503	0.704	2169Ta-Dog	SNP	3
2169Ta	7	852834	C	G	TRUE	ENSCAFG00000010570	ENSCAFG00000010570	1	1	2	0	1	0	30	17.4271	1	0.580905	AA	A	AB	host	B	1	1.96252	0.704	2169Ta-Dog	SNP	3
2169Ta	7	853789	C	T	TRUE	ENSCAFG00000010570	ENSCAFG00000010570	2	0	1	1	1	0	17	9.87538	11	6.38995	AB	A	AA	ctvt	B	1	9.07664	0.704	2169Ta-Dog	MUT	3
2169Ta	7	853820	A	G	TRUE	ENSCAFG00000010570	ENSCAFG00000010570	2	0	1	1	1	0	26	15.1035	4	2.32362	AB	A	AA	ctvt	B	1	3.3006	0.704	2169Ta-Dog	MUT	3
2169Ta	7	863750	C	T	TRUE	ENSCAFG00000010591	PTPN7	2	0	1	1	1	0	32	18.589	9	5.22814	AB	A	AA	ctvt	B	1	7.42634	0.704	2169Ta-Dog	MUT	3
2169Ta	7	864083	A	G	TRUE	ENSCAFG00000010591	PTPN7	0	2	0	2	1	0	946	549.536	1932	1122.31	BB	A	BB	ht_only	A	1	780.591	0.704	2169Ta-Dog	SNP	3
2169Ta	7	865072	G	A	TRUE	ENSCAFG00000010591	PTPN7	2	0	1	1	1	0	1332	773.765	618	358.999	AB	A	AA	ctvt	B	1	509.942	0.704	2169Ta-Dog	MUT	3
2169Ta	7	867053	T	C	TRUE	ENSCAFG00000010591	PTPN7	1	1	2	0	1	0	72	41.8252	1	0.580905	AA	A	AB	host	B	1	1.96252	0.704	2169Ta-Dog	SNP	3
2169Ta	7	867060	C	T	TRUE	ENSCAFG00000010591	PTPN7	2	0	0	2	1	0	21	12.199	54	31.3689	BB	A	AA	ctvt	B	2	22.279	0.704	2169Ta-Dog	SNP	3
2169Ta	7	867390	T	C	TRUE	ENSCAFG00000010591	PTPN7	1	1	2	0	1	0	76	44.1488	0	0	AA	A	AB	host	B	1	0	0.704	2169Ta-Dog	SNP	3
2169Ta	7	868657	G	A	TRUE	ENSCAFG00000010591	PTPN7	1	1	2	0	1	0	2001	1162.39	9	5.22814	AA	A	AB	host	B	1	17.6627	0.704	2169Ta-Dog	SNP	3
2169Ta	7	883380	C	T	TRUE	ENSCAFG00000025108	GPR37L1	1	1	2	0	1	0	0	0	0	0	AA	A	AB	host	B	1	0	0.704	2169Ta-Dog	SNP	3
2169Ta	7	883753	G	A	TRUE	ENSCAFG00000025108	GPR37L1	2	0	1	1	1	0	0	0	0	0	AB	A	AA	ctvt	B	1	0	0.704	2169Ta-Dog	MUT	3
2169Ta	7	883754	G	A	TRUE	ENSCAFG00000025108	GPR37L1	2	0	1	1	1	0	0	0	0	0	AB	A	AA	ctvt	B	1	0	0.704	2169Ta-Dog	MUT	3
2169Ta	7	887443	G	A	TRUE	ENSCAFG00000025108	GPR37L1	1	1	2	0	1	0	0	0	0	0	AA	A	AB	host	B	1	0	0.704	2169Ta-Dog	SNP	3
2169Ta	7	959955	G	A	TRUE	ENSCAFG00000010602	ELF3	2	0	1	1	1	0	3	1.74271	2	1.16181	AB	A	AA	ctvt	B	1	1.6503	0.704	2169Ta-Dog	SNP	3
2169Ta	7	959971	G	A	TRUE	ENSCAFG00000010602	ELF3	2	0	1	1	1	0	4	2.32362	1	0.580905	AB	A	AA	ctvt	B	1	0.825149	0.704	2169Ta-Dog	MUT	3
2169Ta	7	959996	G	A	TRUE	ENSCAFG00000010602	ELF3	2	0	1	1	1	0	5	2.90452	1	0.580905	AB	A	AA	ctvt	B	1	0.825149	0.704	2169Ta-Dog	MUT	3
2169Ta	7	960007	G	A	TRUE	ENSCAFG00000010602	ELF3	2	0	1	1	1	0	5	2.90452	1	0.580905	AB	A	AA	ctvt	B	1	0.825149	0.704	2169Ta-Dog	MUT	3
2169Ta	7	960010	C	T	TRUE	ENSCAFG00000010602	ELF3	0	2	2	0	0	1	4	2.32362	3	1.74271	AA	B	BB	ctvt	A	2	1.6503	0.704	2169Ta-Dog	SNP	3
2169Ta	7	960021	C	T	TRUE	ENSCAFG00000010602	ELF3	2	0	1	1	1	0	5	2.90452	3	1.74271	AB	A	AA	ctvt	B	1	2.47545	0.704	2169Ta-Dog	MUT	3
2169Ta	7	960176	G	A	TRUE	ENSCAFG00000010602	ELF3	2	0	1	1	1	0	3	1.74271	1	0.580905	AB	A	AA	ctvt	B	1	0.825149	0.704	2169Ta-Dog	MUT	3
2169Ta	7	962138	C	T	TRUE	ENSCAFG00000010602	ELF3	2	0	1	1	1	0	0	0	0	0	AB	A	AA	ctvt	B	1	0	0.704	2169Ta-Dog	MUT	3
2169Ta	7	962924	C	T	TRUE	ENSCAFG00000010602	ELF3	2	0	1	1	1	0	0	0	0	0	AB	A	AA	ctvt	B	1	0	0.704	2169Ta-Dog	MUT	3
2169Ta	7	963113	C	T	TRUE	ENSCAFG00000010602	ELF3	2	0	1	1	1	0	0	0	0	0	AB	A	AA	ctvt	B	1	0	0.704	2169Ta-Dog	MUT	3
2169Ta	7	963719	G	A	TRUE	ENSCAFG00000010602	ELF3	2	0	1	1	1	0	2	1.16181	2	1.16181	AB	A	AA	ctvt	B	1	1.6503	0.704	2169Ta-Dog	MUT	3
2169Ta	7	963720	G	A	TRUE	ENSCAFG00000010602	ELF3	2	0	1	1	1	0	2	1.16181	2	1.16181	AB	A	AA	ctvt	B	1	1.6503	0.704	2169Ta-Dog	MUT	3
2169Ta	7	970193	C	T	TRUE	ENSCAFG00000010545	RNPEP	2	0	1	1	1	0	285	165.558	93	54.0242	AB	A	AA	ctvt	B	1	76.7389	0.704	2169Ta-Dog	MUT	3
2169Ta	7	971518	C	T	TRUE	ENSCAFG00000010545	RNPEP	1	1	2	0	1	0	512	297.423	28	16.2653	AA	A	AB	host	B	1	54.9505	0.704	2169Ta-Dog	SNP	3
2169Ta	7	980441	G	A	TRUE	ENSCAFG00000010545	RNPEP	0	2	2	0	0	1	179	103.982	175	101.658	AA	B	BB	ctvt	A	2	73.8508	0.704	2169Ta-Dog	SNP	3
2169Ta	7	980519	C	T	TRUE	ENSCAFG00000010545	RNPEP	2	0	1	1	1	0	342	198.669	94	54.6051	AB	A	AA	ctvt	B	1	77.564	0.704	2169Ta-Dog	MUT	3
2169Ta	7	1011032	C	T	TRUE	ENSCAFG00000010612	TIMM17A	2	0	0	1	1	0	156	90.6212	132	76.6795	BB	A	AA	ctvt	B	1	108.92	0.704	2169Ta-Dog	MUT	2
2169Ta	7	1065495	A	G	TRUE	ENSCAFG00000043167	ENSCAFG00000043167	0	2	0	2	1	0	0	0	2	1.16181	BB	A	BB	ht_only	A	1	0	0.704	2169Ta-Dog	SNP	3
2169Ta	7	1065499	A	G	TRUE	ENSCAFG00000043167	ENSCAFG00000043167	0	2	0	2	1	0	0	0	2	1.16181	BB	A	BB	ht_only	A	1	0	0.704	2169Ta-Dog	SNP	3
2169Ta	7	1070009	C	T	TRUE	ENSCAFG00000043167	ENSCAFG00000043167	2	0	2	0	0	1	1	0.580905	2	1.16181	AA	B	AA	ht_only	B	1	1.6503	0.704	2169Ta-Dog	SNP	3
2169Ta	7	1070186	C	T	TRUE	ENSCAFG00000043167	ENSCAFG00000043167	0	2	2	0	1	0	0	0	0	0	AA	A	BB	ht_and_ctvt	A	3	0	0.704	2169Ta-Dog	SNP	3
2169Ta	7	1070186	C	T	TRUE	ENSCAFG00000043167	ENSCAFG00000043167	0	2	2	0	1	0	0	0	0	0	AA	A	BB	host	B	2	0	0.704	2169Ta-Dog	SNP	3
2169Ta	7	1070344	C	T	TRUE	ENSCAFG00000043167	ENSCAFG00000043167	2	0	1	1	1	0	2	1.16181	1	0.580905	AB	A	AA	ctvt	B	1	0.825149	0.704	2169Ta-Dog	MUT	3
2169Ta	7	1095937	G	A	TRUE	ENSCAFG00000010649	IPO9	2	0	1	1	1	0	470	273.025	194	112.696	AB	A	AA	ctvt	B	1	160.079	0.704	2169Ta-Dog	MUT	3
2169Ta	7	1099595	T	G	TRUE	ENSCAFG00000010649	IPO9	2	0	1	1	1	0	478	277.673	214	124.314	AB	A	AA	ctvt	B	1	176.582	0.704	2169Ta-Dog	MUT	3
2169Ta	7	1103152	C	G	TRUE	ENSCAFG00000010649	IPO9	2	0	1	1	1	0	439	255.017	22	12.7799	AB	A	AA	ctvt	B	1	18.1533	0.704	2169Ta-Dog	MUT	3
2169Ta	7	1108460	C	T	TRUE	ENSCAFG00000010649	IPO9	2	0	1	1	1	0	372	216.097	176	102.239	AB	A	AA	ctvt	B	1	145.226	0.704	2169Ta-Dog	MUT	3
2169Ta	7	1143404	C	T	TRUE	ENSCAFG00000010744	NAV1	2	0	1	1	1	0	199	115.6	52	30.2071	AB	A	AA	ctvt	B	1	42.9078	0.704	2169Ta-Dog	MUT	3
2169Ta	7	1150174	G	A	TRUE	ENSCAFG00000010744	NAV1	2	0	1	1	1	0	223	129.542	47	27.3025	AB	A	AA	ctvt	B	1	38.782	0.704	2169Ta-Dog	MUT	3
2169Ta	7	1162820	C	T	TRUE	ENSCAFG00000010744	NAV1	2	0	1	1	1	0	113	65.6423	42	24.398	AB	A	AA	ctvt	B	1	34.6563	0.704	2169Ta-Dog	MUT	3
2169Ta	7	1167072	G	A	TRUE	ENSCAFG00000010744	NAV1	2	0	1	1	1	0	131	76.0985	23	13.3608	AB	A	AA	ctvt	B	1	18.9784	0.704	2169Ta-Dog	MUT	3
2169Ta	7	1171750	C	T	TRUE	ENSCAFG00000010744	NAV1	2	0	1	1	1	0	88	51.1196	20	11.6181	AB	A	AA	ctvt	B	1	16.503	0.704	2169Ta-Dog	MUT	3
2169Ta	7	1172971	C	T	TRUE	ENSCAFG00000010744	NAV1	2	0	1	1	1	0	117	67.9659	25	14.5226	AB	A	AA	ctvt	B	1	20.6287	0.704	2169Ta-Dog	MUT	3
2169Ta	7	1173249	G	A	TRUE	ENSCAFG00000010744	NAV1	2	0	2	0	0	1	228	132.446	77	44.7297	AA	B	AA	ht_only	B	1	63.5365	0.704	2169Ta-Dog	SNP	3
2169Ta	7	1304190	G	A	TRUE	ENSCAFG00000010744	NAV1	2	0	1	1	1	0	75	43.5679	25	14.5226	AB	A	AA	ctvt	B	1	20.6287	0.704	2169Ta-Dog	MUT	3
2169Ta	7	1397930	G	T	TRUE	ENSCAFG00000029227	CSRP1	2	0	1	1	1	0	0	0	0	0	AB	A	AA	ctvt	B	1	0	0.704	2169Ta-Dog	MUT	3
2169Ta	7	1398248	G	T	TRUE	ENSCAFG00000029227	CSRP1	2	0	2	0	0	1	0	0	0	0	AA	B	AA	ht_only	B	1	0	0.704	2169Ta-Dog	MUT	3
2169Ta	7	1398351	C	T	TRUE	ENSCAFG00000029227	CSRP1	0	2	2	0	0	1	0	0	0	0	AA	B	BB	ctvt	A	2	0	0.704	2169Ta-Dog	SNP	3
2169Ta	7	1398409	G	A	TRUE	ENSCAFG00000029227	CSRP1	2	0	1	1	1	0	0	0	0	0	AB	A	AA	ctvt	B	1	0	0.704	2169Ta-Dog	MUT	3
2169Ta	7	1420769	C	T	TRUE	ENSCAFG00000029227	CSRP1	2	0	1	1	1	0	1221	709.285	0	0	AB	A	AA	ctvt	B	1	0	0.704	2169Ta-Dog	MUT	3
2169Ta	7	1420929	C	A	TRUE	ENSCAFG00000029227	CSRP1	2	0	1	1	1	0	585	339.829	0	0	AB	A	AA	ctvt	B	1	0	0.704	2169Ta-Dog	SNP	3
2169Ta	7	1602468	G	A	TRUE	ENSCAFG00000010798	TNNT2	2	0	1	1	1	0	0	0	0	0	AB	A	AA	ctvt	B	1	0	0.704	2169Ta-Dog	MUT	3
2169Ta	7	1602501	G	A	TRUE	ENSCAFG00000010798	TNNT2	0	2	2	0	1	0	0	0	0	0	AA	A	BB	ht_and_ctvt	A	3	0	0.704	2169Ta-Dog	SNP	3
2169Ta	7	1602501	G	A	TRUE	ENSCAFG00000010798	TNNT2	0	2	2	0	1	0	0	0	0	0	AA	A	BB	host	B	2	0	0.704	2169Ta-Dog	SNP	3
2169Ta	7	1604200	C	T	TRUE	ENSCAFG00000010798	TNNT2	2	0	1	1	1	0	0	0	0	0	AB	A	AA	ctvt	B	1	0	0.704	2169Ta-Dog	MUT	3
2169Ta	7	1607720	C	T	TRUE	ENSCAFG00000010798	TNNT2	2	0	1	1	1	0	0	0	0	0	AB	A	AA	ctvt	B	1	0	0.704	2169Ta-Dog	MUT	3
2169Ta	7	1613291	G	A	TRUE	ENSCAFG00000010798	TNNT2	2	0	1	1	1	0	0	0	0	0	AB	A	AA	ctvt	B	1	0	0.704	2169Ta-Dog	MUT	3
2169Ta	7	1624060	C	T	TRUE	ENSCAFG00000030784	LAD1	2	0	1	1	1	0	5	2.90452	0	0	AB	A	AA	ctvt	B	1	0	0.704	2169Ta-Dog	MUT	3
2169Ta	7	1624627	G	A	TRUE	ENSCAFG00000030784	LAD1	2	0	1	1	1	0	4	2.32362	0	0	AB	A	AA	ctvt	B	1	0	0.704	2169Ta-Dog	MUT	3
2169Ta	7	1624648	C	G	TRUE	ENSCAFG00000030784	LAD1	2	0	1	1	1	0	5	2.90452	0	0	AB	A	AA	ctvt	B	1	0	0.704	2169Ta-Dog	MUT	3
2169Ta	7	1625747	C	T	TRUE	ENSCAFG00000030784	LAD1	2	0	1	1	1	0	3	1.74271	0	0	AB	A	AA	ctvt	B	1	0	0.704	2169Ta-Dog	MUT	3
2169Ta	7	1628958	G	A	TRUE	ENSCAFG00000030784	LAD1	2	0	1	1	1	0	3	1.74271	0	0	AB	A	AA	ctvt	B	1	0	0.704	2169Ta-Dog	MUT	3
2169Ta	7	1629184	G	T	TRUE	ENSCAFG00000030784	LAD1	2	0	1	1	1	0	3	1.74271	0	0	AB	A	AA	ctvt	B	1	0	0.704	2169Ta-Dog	MUT	3
2169Ta	7	1637281	G	A	TRUE	ENSCAFG00000030784	LAD1	2	0	1	1	1	0	0	0	0	0	AB	A	AA	ctvt	B	1	0	0.704	2169Ta-Dog	MUT	3
2169Ta	7	1637474	G	A	TRUE	ENSCAFG00000030784	LAD1	2	0	1	1	1	0	0	0	0	0	AB	A	AA	ctvt	B	1	0	0.704	2169Ta-Dog	MUT	3
2169Ta	7	1649373	C	T	TRUE	ENSCAFG00000010784	TNNI1	0	2	2	0	0	1	0	0	1	0.580905	AA	B	BB	ctvt	A	2	0	0.704	2169Ta-Dog	SNP	3
2169Ta	7	1652485	C	T	TRUE	ENSCAFG00000010784	TNNI1	2	0	1	1	1	0	0	0	0	0	AB	A	AA	ctvt	B	1	0	0.704	2169Ta-Dog	MUT	3
2169Ta	7	2007821	A	G	TRUE	ENSCAFG00000032578	ENSCAFG00000032578	2	0	1	1	1	0	0	0	0	0	AB	A	AA	ctvt	B	1	0	0.704	2169Ta-Dog	SNP	3
2169Ta	7	2069409	G	A	TRUE	ENSCAFG00000032627	ENSCAFG00000032627	2	0	1	1	1	0	0	0	0	0	AB	A	AA	ctvt	B	1	0	0.704	2169Ta-Dog	MUT	3
2169Ta	7	2069473	C	G	TRUE	ENSCAFG00000032627	ENSCAFG00000032627	0	2	0	2	1	0	0	0	0	0	BB	A	BB	ht_only	A	1	0	0.704	2169Ta-Dog	SNP	3
2169Ta	7	2069497	G	A	TRUE	ENSCAFG00000032627	ENSCAFG00000032627	2	0	1	1	1	0	0	0	0	0	AB	A	AA	ctvt	B	1	0	0.704	2169Ta-Dog	MUT	3
2169Ta	7	2108812	G	A	TRUE	ENSCAFG00000010884	CACNA1S	0	2	2	0	1	0	0	0	0	0	AA	A	BB	ht_and_ctvt	A	3	0	0.704	2169Ta-Dog	SNP	3
2169Ta	7	2108812	G	A	TRUE	ENSCAFG00000010884	CACNA1S	0	2	2	0	1	0	0	0	0	0	AA	A	BB	host	B	2	0	0.704	2169Ta-Dog	SNP	3
2169Ta	7	2128815	C	T	TRUE	ENSCAFG00000010884	CACNA1S	2	0	1	1	1	0	0	0	0	0	AB	A	AA	ctvt	B	1	0	0.704	2169Ta-Dog	MUT	3
2169Ta	7	2133054	A	G	TRUE	ENSCAFG00000010884	CACNA1S	2	0	1	1	1	0	0	0	0	0	AB	A	AA	ctvt	B	1	0	0.704	2169Ta-Dog	MUT	3
2169Ta	7	2140390	T	C	TRUE	ENSCAFG00000010884	CACNA1S	2	0	1	1	1	0	0	0	0	0	AB	A	AA	ctvt	B	1	0	0.704	2169Ta-Dog	MUT	3
2169Ta	7	2140424	C	T	TRUE	ENSCAFG00000010884	CACNA1S	1	1	2	0	1	0	0	0	0	0	AA	A	AB	host	B	1	0	0.704	2169Ta-Dog	SNP	3
2169Ta	7	2140464	G	A	TRUE	ENSCAFG00000010884	CACNA1S	2	0	1	1	1	0	0	0	0	0	AB	A	AA	ctvt	B	1	0	0.704	2169Ta-Dog	MUT	3
2169Ta	7	2151485	C	T	TRUE	ENSCAFG00000010884	CACNA1S	2	0	0	2	1	0	0	0	0	0	BB	A	AA	ctvt	B	2	0	0.704	2169Ta-Dog	SNP	3
2169Ta	7	2152203	G	T	TRUE	ENSCAFG00000010884	CACNA1S	2	0	1	1	1	0	0	0	0	0	AB	A	AA	ctvt	B	1	0	0.704	2169Ta-Dog	MUT	3
2169Ta	7	2164236	G	A	TRUE	ENSCAFG00000010884	CACNA1S	2	0	1	1	1	0	0	0	0	0	AB	A	AA	ctvt	B	1	0	0.704	2169Ta-Dog	MUT	3
2169Ta	7	2172073	T	G	TRUE	ENSCAFG00000010884	CACNA1S	1	1	2	0	1	0	0	0	0	0	AA	A	AB	host	B	1	0	0.704	2169Ta-Dog	SNP	3
2169Ta	7	2198231	G	A	TRUE	ENSCAFG00000024839	KIF21B	2	0	1	1	1	0	134	77.8413	63	36.597	AB	A	AA	ctvt	B	1	51.9844	0.704	2169Ta-Dog	MUT	3
2169Ta	7	2201193	A	T	TRUE	ENSCAFG00000024839	KIF21B	2	0	1	1	1	0	226	131.285	122	70.8704	AB	A	AA	ctvt	B	1	100.668	0.704	2169Ta-Dog	MUT	3
2169Ta	7	2201207	T	A	TRUE	ENSCAFG00000024839	KIF21B	1	1	2	0	1	0	368	213.773	21	12.199	AA	A	AB	host	B	1	41.2129	0.704	2169Ta-Dog	SNP	3
2169Ta	7	2201434	C	T	TRUE	ENSCAFG00000024839	KIF21B	2	0	1	1	1	0	155	90.0403	144	83.6503	AB	A	AA	ctvt	B	1	118.821	0.704	2169Ta-Dog	MUT	3
2169Ta	7	2201947	C	T	TRUE	ENSCAFG00000024839	KIF21B	2	0	1	1	1	0	123	71.4513	108	62.7377	AB	A	AA	ctvt	B	1	89.1161	0.704	2169Ta-Dog	MUT	3
2169Ta	7	2203010	C	T	TRUE	ENSCAFG00000024839	KIF21B	1	1	2	0	1	0	237	137.674	11	6.38995	AA	A	AB	host	B	1	21.5877	0.704	2169Ta-Dog	SNP	3
2169Ta	7	2203019	G	A	TRUE	ENSCAFG00000024839	KIF21B	2	0	1	1	1	0	126	73.194	93	54.0242	AB	A	AA	ctvt	B	1	76.7389	0.704	2169Ta-Dog	MUT	3
2169Ta	7	2210165	C	A	TRUE	ENSCAFG00000024839	KIF21B	2	0	1	1	1	0	267	155.102	15	8.71357	AB	A	AA	ctvt	B	1	12.3772	0.704	2169Ta-Dog	MUT	3
2169Ta	7	2210192	C	T	TRUE	ENSCAFG00000024839	KIF21B	2	0	1	1	1	0	242	140.579	10	5.80905	AB	A	AA	ctvt	B	1	8.25149	0.704	2169Ta-Dog	MUT	3
2169Ta	7	2215972	C	T	TRUE	ENSCAFG00000024839	KIF21B	2	0	1	1	1	0	163	94.6875	151	87.7166	AB	A	AA	ctvt	B	1	124.598	0.704	2169Ta-Dog	MUT	3
2169Ta	7	2227016	C	T	TRUE	ENSCAFG00000024839	KIF21B	2	0	1	1	1	0	8	4.64724	3	1.74271	AB	A	AA	ctvt	B	1	2.47545	0.704	2169Ta-Dog	MUT	3
2169Ta	7	2228928	T	C	TRUE	ENSCAFG00000024839	KIF21B	1	1	2	0	1	0	125	72.6131	14	8.13267	AA	A	AB	host	B	1	27.4752	0.704	2169Ta-Dog	SNP	3
2169Ta	7	2228996	C	T	TRUE	ENSCAFG00000024839	KIF21B	1	1	2	0	1	0	106	61.5759	12	6.97086	AA	A	AB	host	B	1	23.5502	0.704	2169Ta-Dog	SNP	3
2169Ta	7	2229162	C	T	TRUE	ENSCAFG00000024839	KIF21B	2	0	0	2	1	0	40	23.2362	38	22.0744	BB	A	AA	ctvt	B	2	15.6778	0.704	2169Ta-Dog	SNP	3
2169Ta	7	2229232	G	A	TRUE	ENSCAFG00000024839	KIF21B	2	0	1	1	1	0	49	28.4643	19	11.0372	AB	A	AA	ctvt	B	1	15.6778	0.704	2169Ta-Dog	SNP	3
2169Ta	7	2277638	G	A	TRUE	ENSCAFG00000029682	ENSCAFG00000029682	2	0	0	2	1	0	3	1.74271	2	1.16181	BB	A	AA	ctvt	B	2	0.825149	0.704	2169Ta-Dog	SNP	3
2169Ta	7	2277775	C	G	TRUE	ENSCAFG00000029682	ENSCAFG00000029682	2	0	2	0	0	1	1	0.580905	0	0	AA	B	AA	ht_only	B	1	0	0.704	2169Ta-Dog	MUT	3
2169Ta	7	2302439	G	A	TRUE	ENSCAFG00000010884	CACNA1S	2	0	1	1	1	0	0	0	0	0	AB	A	AA	ctvt	B	1	0	0.704	2169Ta-Dog	MUT	3
2169Ta	7	2302732	C	T	TRUE	ENSCAFG00000010884	CACNA1S	2	0	1	1	1	0	0	0	0	0	AB	A	AA	ctvt	B	1	0	0.704	2169Ta-Dog	MUT	3
2169Ta	7	2324658	C	T	TRUE	ENSCAFG00000011082	CAMSAP2	2	0	1	1	1	0	203	117.924	93	54.0242	AB	A	AA	ctvt	B	1	76.7389	0.704	2169Ta-Dog	MUT	3
2169Ta	7	2329993	G	A	TRUE	ENSCAFG00000011082	CAMSAP2	2	0	2	0	0	1	178	103.401	60	34.8543	AA	B	AA	ht_only	B	1	49.5089	0.704	2169Ta-Dog	MUT	3
2169Ta	7	2335522	C	T	TRUE	ENSCAFG00000011082	CAMSAP2	2	0	1	1	1	0	159	92.3639	85	49.3769	AB	A	AA	ctvt	B	1	70.1377	0.704	2169Ta-Dog	MUT	3
2169Ta	7	2337267	C	T	TRUE	ENSCAFG00000011082	CAMSAP2	2	0	1	1	1	0	176	102.239	58	33.6925	AB	A	AA	ctvt	B	1	47.8586	0.704	2169Ta-Dog	MUT	3
2169Ta	7	2344214	T	C	TRUE	ENSCAFG00000011082	CAMSAP2	2	0	2	0	0	1	107	62.1568	59	34.2734	AA	B	AA	ht_only	B	1	48.6838	0.704	2169Ta-Dog	MUT	3
2169Ta	7	2501291	C	T	TRUE	ENSCAFG00000011120	DDX59	1	1	2	0	1	0	9	5.22814	0	0	AA	A	AB	host	B	1	0	0.704	2169Ta-Dog	SNP	3
2169Ta	7	2502620	G	A	TRUE	ENSCAFG00000011120	DDX59	2	0	1	1	1	0	129	74.9367	44	25.5598	AB	A	AA	ctvt	B	1	36.3066	0.704	2169Ta-Dog	MUT	3
2169Ta	7	2508603	T	C	TRUE	ENSCAFG00000011120	DDX59	0	2	2	0	0	1	59	34.2734	77	44.7297	AA	B	BB	ctvt	A	2	24.3419	0.704	2169Ta-Dog	SNP	3
2169Ta	7	2514861	G	A	TRUE	ENSCAFG00000011120	DDX59	2	0	1	1	1	0	131	76.0985	41	23.8171	AB	A	AA	ctvt	B	1	33.8311	0.704	2169Ta-Dog	MUT	3
2169Ta	7	2516767	C	T	TRUE	ENSCAFG00000011120	DDX59	1	1	2	0	1	0	193	112.115	5	2.90452	AA	A	AB	host	B	1	9.81258	0.704	2169Ta-Dog	SNP	3
2169Ta	7	2522471	C	T	TRUE	ENSCAFG00000011120	DDX59	2	0	1	1	1	0	146	84.8121	58	33.6925	AB	A	AA	ctvt	B	1	47.8586	0.704	2169Ta-Dog	MUT	3
2169Ta	7	2529858	G	A	TRUE	ENSCAFG00000011120	DDX59	2	0	1	1	1	0	1	0.580905	0	0	AB	A	AA	ctvt	B	1	0	0.704	2169Ta-Dog	MUT	3
2169Ta	7	2567579	G	A	TRUE	ENSCAFG00000011140	KIF14	2	0	1	1	1	0	173	100.497	89	51.7005	AB	A	AA	ctvt	B	1	73.4383	0.704	2169Ta-Dog	MUT	3
2169Ta	7	2600603	G	A	TRUE	ENSCAFG00000011140	KIF14	2	0	1	1	1	0	142	82.4885	82	47.6342	AB	A	AA	ctvt	B	1	67.6622	0.704	2169Ta-Dog	MUT	3
2169Ta	7	2600778	T	C	TRUE	ENSCAFG00000011140	KIF14	1	1	2	0	1	0	225	130.704	0	0	AA	A	AB	host	B	1	0	0.704	2169Ta-Dog	SNP	3
2169Ta	7	2717130	C	T	TRUE	ENSCAFG00000011151	ZNF281	2	0	2	0	0	1	96	55.7669	71	41.2443	AA	B	AA	ht_only	B	1	58.5856	0.704	2169Ta-Dog	MUT	3
2169Ta	7	2718942	C	T	TRUE	ENSCAFG00000011151	ZNF281	2	0	1	1	1	0	307	178.338	187	108.629	AB	A	AA	ctvt	B	1	154.303	0.704	2169Ta-Dog	MUT	3
2169Ta	7	2927547	C	T	TRUE	ENSCAFG00000011176	NR5A2	2	0	1	1	1	0	11	6.38995	0	0	AB	A	AA	ctvt	B	1	0	0.704	2169Ta-Dog	MUT	3
2169Ta	7	2940382	G	T	TRUE	ENSCAFG00000042607	ENSCAFG00000042607	0	2	2	0	0	1	0	0	0	0	AA	B	BB	ctvt	A	2	0	0.704	2169Ta-Dog	SNP	3
2169Ta	7	3041569	G	A	TRUE	ENSCAFG00000011176	NR5A2	2	0	2	0	0	1	4	2.32362	0	0	AA	B	AA	ht_only	B	1	0	0.704	2169Ta-Dog	SNP	3
2169Ta	7	3041710	G	A	TRUE	ENSCAFG00000011176	NR5A2	1	1	0	2	0	1	6	3.48543	3	1.74271	BB	B	AB	host	A	1	11.7751	0.704	2169Ta-Dog	SNP	3
2169Ta	7	3061845	C	T	TRUE	ENSCAFG00000011176	NR5A2	1	1	2	0	1	0	0	0	0	0	AA	A	AB	host	B	1	0	0.704	2169Ta-Dog	SNP	3
2169Ta	7	3061989	A	T	TRUE	ENSCAFG00000011176	NR5A2	2	0	1	1	1	0	0	0	0	0	AB	A	AA	ctvt	B	1	0	0.704	2169Ta-Dog	MUT	3
2169Ta	7	3062239	T	A	TRUE	ENSCAFG00000011176	NR5A2	2	0	1	1	1	0	0	0	0	0	AB	A	AA	ctvt	B	1	0	0.704	2169Ta-Dog	MUT	3
2169Ta	7	4892306	G	T	TRUE	ENSCAFG00000011339	LHX9	1	1	2	0	1	0	3	1.74271	0	0	AA	A	AB	host	B	1	0	0.704	2169Ta-Dog	SNP	3
2169Ta	7	4892383	C	T	TRUE	ENSCAFG00000011339	LHX9	2	0	1	1	1	0	4	2.32362	0	0	AB	A	AA	ctvt	B	1	0	0.704	2169Ta-Dog	MUT	3
2169Ta	7	4892472	C	T	TRUE	ENSCAFG00000011339	LHX9	2	0	0	2	0	1	0	0	3	1.74271	BB	B	AA	ht_and_ctvt	B	3	0.825149	0.704	2169Ta-Dog	SNP	3
2169Ta	7	4892472	C	T	TRUE	ENSCAFG00000011339	LHX9	2	0	0	2	0	1	0	0	3	1.74271	BB	B	AA	host	A	2	0	0.704	2169Ta-Dog	SNP	3
2169Ta	7	4892578	C	T	TRUE	ENSCAFG00000011339	LHX9	2	0	2	0	0	1	1	0.580905	0	0	AA	B	AA	ht_only	B	1	0	0.704	2169Ta-Dog	MUT	3
2169Ta	7	4895988	T	G	TRUE	ENSCAFG00000011339	LHX9	2	0	1	1	0	1	1	0.580905	0	0	AB	B	AA	ht_and_ctvt	B	2	0	0.704	2169Ta-Dog	SNP	3
2169Ta	7	4911264	G	A	TRUE	ENSCAFG00000032715	C7H1orf53	2	0	1	1	1	0	164	95.2684	16	9.29448	AB	A	AA	ctvt	B	1	13.2024	0.704	2169Ta-Dog	MUT	3
2169Ta	7	4911419	C	T	TRUE	ENSCAFG00000032715	C7H1orf53	1	1	2	0	1	0	139	80.7458	2	1.16181	AA	A	AB	host	B	1	3.92503	0.704	2169Ta-Dog	SNP	3
2169Ta	7	4911694	G	A	TRUE	ENSCAFG00000032715	C7H1orf53	2	0	1	1	0	1	8	4.64724	2	1.16181	AB	B	AA	ht_and_ctvt	B	2	0.825149	0.704	2169Ta-Dog	SNP	3
2169Ta	7	4947826	G	A	TRUE	ENSCAFG00000011342	ENSCAFG00000011342	1	1	2	0	1	0	22	12.7799	0	0	AA	A	AB	host	B	1	0	0.704	2169Ta-Dog	SNP	3
2169Ta	7	5007552	T	C	TRUE	ENSCAFG00000011353	DENND1B	1	1	0	2	0	1	0	0	68	39.5015	BB	B	AB	host	A	1	0	0.704	2169Ta-Dog	SNP	3
2169Ta	7	5007578	T	C	TRUE	ENSCAFG00000011353	DENND1B	1	1	0	2	0	1	0	0	45	26.1407	BB	B	AB	host	A	1	0	0.704	2169Ta-Dog	SNP	3
2169Ta	7	5007589	C	A	TRUE	ENSCAFG00000011353	DENND1B	0	2	1	1	0	1	0	0	48	27.8834	AB	B	BB	ctvt	A	1	0	0.704	2169Ta-Dog	SNP	3
2169Ta	7	5007596	T	C	TRUE	ENSCAFG00000011353	DENND1B	0	2	1	1	0	1	0	0	38	22.0744	AB	B	BB	ctvt	A	1	0	0.704	2169Ta-Dog	SNP	3
2169Ta	7	5008101	A	C	TRUE	ENSCAFG00000011353	DENND1B	2	0	1	1	1	0	219	127.218	83	48.2151	AB	A	AA	ctvt	B	1	68.4874	0.704	2169Ta-Dog	MUT	3
2169Ta	7	5008218	G	A	TRUE	ENSCAFG00000011353	DENND1B	2	0	2	0	0	1	162	94.1066	114	66.2232	AA	B	AA	ht_only	B	1	94.067	0.704	2169Ta-Dog	SNP	3
2169Ta	7	5260136	A	G	TRUE	ENSCAFG00000011353	DENND1B	2	0	2	0	0	1	794	461.239	377	219.001	AA	B	AA	ht_only	B	1	311.081	0.704	2169Ta-Dog	MUT	3
2169Ta	7	5261808	C	T	TRUE	ENSCAFG00000011353	DENND1B	2	0	1	1	1	0	439	255.017	190	110.372	AB	A	AA	ctvt	B	1	156.778	0.704	2169Ta-Dog	MUT	3
2169Ta	7	5262363	A	C	TRUE	ENSCAFG00000011353	DENND1B	2	0	1	1	1	0	824	478.666	340	197.508	AB	A	AA	ctvt	B	1	280.551	0.704	2169Ta-Dog	MUT	3
2169Ta	7	5277654	G	A	TRUE	ENSCAFG00000011365	CRB1	2	0	1	1	1	0	1	0.580905	2	1.16181	AB	A	AA	ctvt	B	1	1.6503	0.704	2169Ta-Dog	MUT	3
2169Ta	7	5313013	C	T	TRUE	ENSCAFG00000011365	CRB1	2	0	0	2	1	0	0	0	0	0	BB	A	AA	ctvt	B	2	0	0.704	2169Ta-Dog	SNP	3
2169Ta	7	5316098	C	T	TRUE	ENSCAFG00000011365	CRB1	2	0	0	2	1	0	0	0	0	0	BB	A	AA	ctvt	B	2	0	0.704	2169Ta-Dog	SNP	3
2169Ta	7	5316168	G	A	TRUE	ENSCAFG00000011365	CRB1	2	0	0	2	1	0	0	0	0	0	BB	A	AA	ctvt	B	2	0	0.704	2169Ta-Dog	SNP	3
2169Ta	7	5316277	C	T	TRUE	ENSCAFG00000011365	CRB1	2	0	0	2	1	0	0	0	0	0	BB	A	AA	ctvt	B	2	0	0.704	2169Ta-Dog	SNP	3
2169Ta	7	5321667	G	A	TRUE	ENSCAFG00000011365	CRB1	2	0	1	1	1	0	0	0	0	0	AB	A	AA	ctvt	B	1	0	0.704	2169Ta-Dog	MUT	3
2169Ta	7	5323512	C	T	TRUE	ENSCAFG00000011365	CRB1	2	0	0	2	1	0	0	0	0	0	BB	A	AA	ctvt	B	2	0	0.704	2169Ta-Dog	SNP	3
2169Ta	7	5330143	G	A	TRUE	ENSCAFG00000011365	CRB1	2	0	1	1	1	0	0	0	0	0	AB	A	AA	ctvt	B	1	0	0.704	2169Ta-Dog	MUT	3
2169Ta	7	5391204	C	T	TRUE	ENSCAFG00000011365	CRB1	2	0	1	1	1	0	0	0	0	0	AB	A	AA	ctvt	B	1	0	0.704	2169Ta-Dog	MUT	3
2169Ta	7	5397029	C	T	TRUE	ENSCAFG00000011365	CRB1	2	0	1	1	1	0	0	0	0	0	AB	A	AA	ctvt	B	1	0	0.704	2169Ta-Dog	MUT	3
2169Ta	7	5400071	G	A	TRUE	ENSCAFG00000011365	CRB1	2	0	1	1	1	0	0	0	0	0	AB	A	AA	ctvt	B	1	0	0.704	2169Ta-Dog	MUT	3
2169Ta	7	5419155	G	A	TRUE	ENSCAFG00000011365	CRB1	0	2	2	0	0	1	0	0	0	0	AA	B	BB	ctvt	A	2	0	0.704	2169Ta-Dog	SNP	3
2169Ta	7	5419199	G	A	TRUE	ENSCAFG00000011365	CRB1	2	0	1	1	1	0	0	0	0	0	AB	A	AA	ctvt	B	1	0	0.704	2169Ta-Dog	MUT	3
2169Ta	7	5419498	G	A	TRUE	ENSCAFG00000011365	CRB1	2	0	1	1	1	0	0	0	0	0	AB	A	AA	ctvt	B	1	0	0.704	2169Ta-Dog	MUT	3
2169Ta	7	5419574	G	A	TRUE	ENSCAFG00000011365	CRB1	2	0	1	1	1	0	0	0	0	0	AB	A	AA	ctvt	B	1	0	0.704	2169Ta-Dog	MUT	3
2169Ta	7	5419622	A	G	TRUE	ENSCAFG00000011365	CRB1	2	0	1	1	1	0	0	0	0	0	AB	A	AA	ctvt	B	1	0	0.704	2169Ta-Dog	SNP	3
2169Ta	7	5490202	C	T	TRUE	ENSCAFG00000011365	CRB1	2	0	1	1	1	0	0	0	0	0	AB	A	AA	ctvt	B	1	0	0.704	2169Ta-Dog	MUT	3
2169Ta	7	5560405	C	T	TRUE	ENSCAFG00000011381	ZBTB41	2	0	2	0	0	1	138	80.1649	84	48.796	AA	B	AA	ht_only	B	1	69.3125	0.704	2169Ta-Dog	MUT	3
2169Ta	7	5591013	A	G	TRUE	ENSCAFG00000011403	ASPM	2	0	1	1	1	0	1	0.580905	1	0.580905	AB	A	AA	ctvt	B	1	0.825149	0.704	2169Ta-Dog	MUT	3
2169Ta	7	5591086	G	A	TRUE	ENSCAFG00000011403	ASPM	2	0	1	1	1	0	8	4.64724	1	0.580905	AB	A	AA	ctvt	B	1	0.825149	0.704	2169Ta-Dog	SNP	3
2169Ta	7	5591294	C	T	TRUE	ENSCAFG00000011403	ASPM	2	0	1	1	1	0	0	0	1	0.580905	AB	A	AA	ctvt	B	1	0.825149	0.704	2169Ta-Dog	MUT	3
2169Ta	7	5591310	T	C	TRUE	ENSCAFG00000011403	ASPM	2	0	1	1	1	0	1	0.580905	1	0.580905	AB	A	AA	ctvt	B	1	0.825149	0.704	2169Ta-Dog	SNP	3
2169Ta	7	5591379	G	C	TRUE	ENSCAFG00000011403	ASPM	2	0	1	1	1	0	4	2.32362	6	3.48543	AB	A	AA	ctvt	B	1	4.95089	0.704	2169Ta-Dog	SNP	3
2169Ta	7	5591468	C	A	TRUE	ENSCAFG00000011403	ASPM	2	0	1	1	1	0	106	61.5759	57	33.1116	AB	A	AA	ctvt	B	1	47.0335	0.704	2169Ta-Dog	SNP	3
2169Ta	7	5591493	C	A	TRUE	ENSCAFG00000011403	ASPM	2	0	1	1	1	0	109	63.3186	68	39.5015	AB	A	AA	ctvt	B	1	56.1101	0.704	2169Ta-Dog	SNP	3
2169Ta	7	5591652	C	T	TRUE	ENSCAFG00000011403	ASPM	2	0	2	0	0	1	151	87.7166	107	62.1568	AA	B	AA	ht_only	B	1	88.291	0.704	2169Ta-Dog	MUT	3
2169Ta	7	5591748	C	G	TRUE	ENSCAFG00000011403	ASPM	2	0	1	1	1	0	230	133.608	41	23.8171	AB	A	AA	ctvt	B	1	33.8311	0.704	2169Ta-Dog	MUT	3
2169Ta	7	5601476	C	T	TRUE	ENSCAFG00000011403	ASPM	2	0	1	1	1	0	241	139.998	45	26.1407	AB	A	AA	ctvt	B	1	37.1317	0.704	2169Ta-Dog	MUT	3
2169Ta	7	5601819	G	A	TRUE	ENSCAFG00000011403	ASPM	2	0	1	1	1	0	239	138.836	108	62.7377	AB	A	AA	ctvt	B	1	89.1161	0.704	2169Ta-Dog	MUT	3
2169Ta	7	5611133	T	G	TRUE	ENSCAFG00000011403	ASPM	0	2	1	1	0	1	102	59.2523	175	101.658	AB	B	BB	ctvt	A	1	84.1652	0.704	2169Ta-Dog	SNP	3
2169Ta	7	5622468	A	G	TRUE	ENSCAFG00000011403	ASPM	2	0	1	1	1	0	132	76.6795	77	44.7297	AB	A	AA	ctvt	B	1	63.5365	0.704	2169Ta-Dog	MUT	3
2169Ta	7	5638670	C	T	TRUE	ENSCAFG00000011403	ASPM	2	0	1	1	1	0	180	104.563	95	55.186	AB	A	AA	ctvt	B	1	78.3892	0.704	2169Ta-Dog	SNP	3
2169Ta	7	5638678	A	G	TRUE	ENSCAFG00000011403	ASPM	2	0	1	1	1	0	162	94.1066	103	59.8332	AB	A	AA	ctvt	B	1	84.9904	0.704	2169Ta-Dog	SNP	3
2169Ta	7	5639142	G	A	TRUE	ENSCAFG00000011403	ASPM	0	2	1	1	0	1	68	39.5015	128	74.3558	AB	B	BB	ctvt	A	1	56.1101	0.704	2169Ta-Dog	SNP	3
2169Ta	7	5640144	C	T	TRUE	ENSCAFG00000011403	ASPM	2	0	1	1	1	0	188	109.21	115	66.8041	AB	A	AA	ctvt	B	1	94.8921	0.704	2169Ta-Dog	MUT	3
2169Ta	7	5640481	A	C	TRUE	ENSCAFG00000011403	ASPM	2	0	1	1	1	0	178	103.401	114	66.2232	AB	A	AA	ctvt	B	1	94.067	0.704	2169Ta-Dog	SNP	3
2169Ta	7	5640518	C	T	TRUE	ENSCAFG00000011403	ASPM	2	0	1	1	1	0	204	118.505	124	72.0322	AB	A	AA	ctvt	B	1	102.318	0.704	2169Ta-Dog	SNP	3
2169Ta	7	5640626	C	G	TRUE	ENSCAFG00000011403	ASPM	0	2	2	0	1	0	313	181.823	9	5.22814	AA	A	BB	ht_and_ctvt	A	3	86.0906	0.704	2169Ta-Dog	SNP	3
2169Ta	7	5640626	C	G	TRUE	ENSCAFG00000011403	ASPM	0	2	2	0	1	0	313	181.823	9	5.22814	AA	A	BB	host	B	2	8.83133	0.704	2169Ta-Dog	SNP	3
2169Ta	7	5640712	A	G	TRUE	ENSCAFG00000011403	ASPM	2	0	1	1	1	0	197	114.438	105	60.995	AB	A	AA	ctvt	B	1	86.6407	0.704	2169Ta-Dog	SNP	3
2169Ta	7	5640729	G	A	TRUE	ENSCAFG00000011403	ASPM	2	0	2	0	0	1	198	115.019	115	66.8041	AA	B	AA	ht_only	B	1	94.8921	0.704	2169Ta-Dog	MUT	3
2169Ta	7	5640926	A	G	TRUE	ENSCAFG00000011403	ASPM	2	0	1	1	1	0	222	128.961	125	72.6131	AB	A	AA	ctvt	B	1	103.144	0.704	2169Ta-Dog	SNP	3
2169Ta	7	5640986	G	C	TRUE	ENSCAFG00000011403	ASPM	2	0	1	1	1	0	186	108.048	108	62.7377	AB	A	AA	ctvt	B	1	89.1161	0.704	2169Ta-Dog	SNP	3
2169Ta	7	5641312	G	A	TRUE	ENSCAFG00000011403	ASPM	0	2	1	1	0	1	0	0	188	109.21	AB	B	BB	ctvt	A	1	0	0.704	2169Ta-Dog	SNP	3
2169Ta	7	5641312	G	T	TRUE	ENSCAFG00000011403	ASPM	2	0	1	1	1	0	0	0	92	53.4433	AB	A	AA	ctvt	B	1	75.9137	0.704	2169Ta-Dog	SNP	3
2169Ta	7	5641844	C	G	TRUE	ENSCAFG00000011403	ASPM	0	2	1	1	0	1	106	61.5759	125	72.6131	AB	B	BB	ctvt	A	1	87.4658	0.704	2169Ta-Dog	SNP	3
2169Ta	7	5641921	G	A	TRUE	ENSCAFG00000011403	ASPM	2	0	1	1	1	0	171	99.3347	99	57.5096	AB	A	AA	ctvt	B	1	81.6898	0.704	2169Ta-Dog	SNP	3
2169Ta	7	5642263	A	T	TRUE	ENSCAFG00000011403	ASPM	0	2	1	1	0	1	99	57.5096	182	105.725	AB	B	BB	ctvt	A	1	81.6898	0.704	2169Ta-Dog	SNP	3
2169Ta	7	5642558	G	A	TRUE	ENSCAFG00000011403	ASPM	2	0	1	1	1	0	172	99.9157	44	25.5598	AB	A	AA	ctvt	B	1	36.3066	0.704	2169Ta-Dog	MUT	3
2169Ta	7	5642752	T	C	TRUE	ENSCAFG00000011403	ASPM	0	2	1	1	0	1	111	64.4805	169	98.1729	AB	B	BB	ctvt	A	1	91.5915	0.704	2169Ta-Dog	SNP	3
2169Ta	7	5650703	G	A	TRUE	ENSCAFG00000011403	ASPM	2	0	1	1	1	0	224	130.123	111	64.4805	AB	A	AA	ctvt	B	1	91.5915	0.704	2169Ta-Dog	SNP	3
2169Ta	7	5674566	G	T	TRUE	ENSCAFG00000011416	F13B	2	0	2	0	0	1	1	0.580905	0	0	AA	B	AA	ht_only	B	1	0	0.704	2169Ta-Dog	SNP	3
2169Ta	7	5674645	T	C	TRUE	ENSCAFG00000011416	F13B	2	0	1	1	1	0	1	0.580905	0	0	AB	A	AA	ctvt	B	1	0	0.704	2169Ta-Dog	MUT	3
2169Ta	7	5682311	G	A	TRUE	ENSCAFG00000011416	F13B	2	0	1	1	1	0	0	0	0	0	AB	A	AA	ctvt	B	1	0	0.704	2169Ta-Dog	SNP	3
2169Ta	7	5686800	A	C	TRUE	ENSCAFG00000011416	F13B	2	0	2	0	0	1	0	0	0	0	AA	B	AA	ht_only	B	1	0	0.704	2169Ta-Dog	MUT	3
2169Ta	7	5692793	C	T	TRUE	ENSCAFG00000011416	F13B	2	0	1	1	1	0	0	0	0	0	AB	A	AA	ctvt	B	1	0	0.704	2169Ta-Dog	MUT	3
2169Ta	7	5692898	G	A	TRUE	ENSCAFG00000011416	F13B	2	0	1	1	1	0	0	0	0	0	AB	A	AA	ctvt	B	1	0	0.704	2169Ta-Dog	MUT	3
2169Ta	7	5697473	G	A	TRUE	ENSCAFG00000011416	F13B	2	0	1	1	1	0	0	0	0	0	AB	A	AA	ctvt	B	1	0	0.704	2169Ta-Dog	SNP	3
2169Ta	7	5697591	C	G	TRUE	ENSCAFG00000011416	F13B	2	0	1	1	1	0	0	0	0	0	AB	A	AA	ctvt	B	1	0	0.704	2169Ta-Dog	SNP	3
2169Ta	7	5697630	A	T	TRUE	ENSCAFG00000011416	F13B	2	0	0	2	1	0	0	0	0	0	BB	A	AA	ctvt	B	2	0	0.704	2169Ta-Dog	SNP	3
2169Ta	7	5697684	A	G	TRUE	ENSCAFG00000011416	F13B	2	0	1	1	1	0	0	0	0	0	AB	A	AA	ctvt	B	1	0	0.704	2169Ta-Dog	SNP	3
2169Ta	7	5700849	G	A	TRUE	ENSCAFG00000011416	F13B	2	0	1	1	1	0	0	0	0	0	AB	A	AA	ctvt	B	1	0	0.704	2169Ta-Dog	SNP	3
2169Ta	7	5724531	G	A	TRUE	ENSCAFG00000029661	CFHR5	2	0	1	1	1	0	0	0	0	0	AB	A	AA	ctvt	B	1	0	0.704	2169Ta-Dog	MUT	3
2169Ta	7	5728915	T	C	TRUE	ENSCAFG00000029661	CFHR5	2	0	1	1	1	0	0	0	0	0	AB	A	AA	ctvt	B	1	0	0.704	2169Ta-Dog	MUT	3
2169Ta	7	5728977	G	C	TRUE	ENSCAFG00000029661	CFHR5	2	0	2	0	0	1	0	0	0	0	AA	B	AA	ht_only	B	1	0	0.704	2169Ta-Dog	SNP	3
2169Ta	7	5735893	G	A	TRUE	ENSCAFG00000029661	CFHR5	2	0	1	1	1	0	0	0	0	0	AB	A	AA	ctvt	B	1	0	0.704	2169Ta-Dog	SNP	3
2169Ta	7	5740693	G	A	TRUE	ENSCAFG00000029661	CFHR5	2	0	1	1	1	0	0	0	0	0	AB	A	AA	ctvt	B	1	0	0.704	2169Ta-Dog	SNP	3
2169Ta	7	5740718	G	A	TRUE	ENSCAFG00000029661	CFHR5	2	0	1	1	1	0	0	0	0	0	AB	A	AA	ctvt	B	1	0	0.704	2169Ta-Dog	SNP	3
2169Ta	7	5740888	T	C	TRUE	ENSCAFG00000029661	CFHR5	2	0	1	1	1	0	0	0	0	0	AB	A	AA	ctvt	B	1	0	0.704	2169Ta-Dog	SNP	3
2169Ta	7	5814366	T	C	TRUE	ENSCAFG00000011429	DYRK3	2	0	1	1	1	0	0	0	0	0	AB	A	AA	ctvt	B	1	0	0.704	2169Ta-Dog	MUT	3
2169Ta	7	5814876	G	A	TRUE	ENSCAFG00000011429	DYRK3	2	0	1	1	1	0	0	0	0	0	AB	A	AA	ctvt	B	1	0	0.704	2169Ta-Dog	MUT	3
2169Ta	7	5814896	C	G	TRUE	ENSCAFG00000011429	DYRK3	1	1	2	0	1	0	0	0	0	0	AA	A	AB	host	B	1	0	0.704	2169Ta-Dog	SNP	3
2169Ta	7	5816580	G	A	TRUE	ENSCAFG00000011429	DYRK3	1	1	2	0	1	0	1	0.580905	0	0	AA	A	AB	host	B	1	0	0.704	2169Ta-Dog	SNP	3
2169Ta	7	5818739	T	C	TRUE	ENSCAFG00000011429	DYRK3	1	1	2	0	1	0	15	8.71357	2	1.16181	AA	A	AB	host	B	1	3.92503	0.704	2169Ta-Dog	SNP	3
2169Ta	7	5818824	A	G	TRUE	ENSCAFG00000011429	DYRK3	1	1	2	0	1	0	4	2.32362	0	0	AA	A	AB	host	B	1	0	0.704	2169Ta-Dog	SNP	3
2169Ta	7	5824437	T	C	TRUE	ENSCAFG00000011429	DYRK3	2	0	1	1	1	0	71	41.2443	34	19.7508	AB	A	AA	ctvt	B	1	28.0551	0.704	2169Ta-Dog	MUT	3
2169Ta	7	5824579	C	T	TRUE	ENSCAFG00000011429	DYRK3	2	0	1	1	1	0	125	72.6131	50	29.0452	AB	A	AA	ctvt	B	1	41.2575	0.704	2169Ta-Dog	MUT	3
2169Ta	7	5824614	A	G	TRUE	ENSCAFG00000011429	DYRK3	2	0	1	1	1	0	107	62.1568	41	23.8171	AB	A	AA	ctvt	B	1	33.8311	0.704	2169Ta-Dog	SNP	3
2169Ta	7	5824733	G	A	TRUE	ENSCAFG00000011429	DYRK3	2	0	1	1	1	0	85	49.3769	37	21.4935	AB	A	AA	ctvt	B	1	30.5305	0.704	2169Ta-Dog	MUT	3
2169Ta	7	5824984	G	A	TRUE	ENSCAFG00000011429	DYRK3	2	0	1	1	1	0	71	41.2443	25	14.5226	AB	A	AA	ctvt	B	1	20.6287	0.704	2169Ta-Dog	MUT	3
2169Ta	7	5825121	C	T	TRUE	ENSCAFG00000011429	DYRK3	2	0	1	1	1	0	99	57.5096	41	23.8171	AB	A	AA	ctvt	B	1	33.8311	0.704	2169Ta-Dog	MUT	3
2169Ta	7	5900573	T	C	TRUE	ENSCAFG00000011429	DYRK3	2	0	1	1	1	0	827	480.408	215	124.895	AB	A	AA	ctvt	B	1	177.407	0.704	2169Ta-Dog	MUT	3
2169Ta	7	5900755	C	T	TRUE	ENSCAFG00000011429	DYRK3	0	2	2	0	0	1	6	3.48543	3	1.74271	AA	B	BB	ctvt	A	2	2.47545	0.704	2169Ta-Dog	SNP	3
2169Ta	7	5900769	T	C	TRUE	ENSCAFG00000011429	DYRK3	0	2	1	1	0	1	8	4.64724	8	4.64724	AB	B	BB	ctvt	A	1	6.60119	0.704	2169Ta-Dog	SNP	3
2169Ta	7	5900855	C	T	TRUE	ENSCAFG00000011429	DYRK3	0	2	1	1	0	1	4	2.32362	6	3.48543	AB	B	BB	ctvt	A	1	3.3006	0.704	2169Ta-Dog	SNP	3
2169Ta	7	5901071	G	A	TRUE	ENSCAFG00000011429	DYRK3	0	2	1	1	0	1	2	1.16181	0	0	AB	B	BB	ctvt	A	1	1.6503	0.704	2169Ta-Dog	SNP	3
2169Ta	7	5902082	G	A	TRUE	ENSCAFG00000011429	DYRK3	0	2	1	1	0	1	152	88.2976	410	238.171	AB	B	BB	ctvt	A	1	125.423	0.704	2169Ta-Dog	SNP	3
2169Ta	7	5934596	T	C	TRUE	ENSCAFG00000011443	IL10	2	0	1	1	1	0	59	34.2734	12	6.97086	AB	A	AA	ctvt	B	1	9.90179	0.704	2169Ta-Dog	SNP	3
2169Ta	7	5936023	G	A	TRUE	ENSCAFG00000011443	IL10	0	2	2	0	0	1	3	1.74271	25	14.5226	AA	B	BB	ctvt	A	2	1.23772	0.704	2169Ta-Dog	SNP	3
2169Ta	7	5936991	G	A	TRUE	ENSCAFG00000011443	IL10	2	0	1	1	1	0	27	15.6844	3	1.74271	AB	A	AA	ctvt	B	1	2.47545	0.704	2169Ta-Dog	MUT	3
2169Ta	7	5962899	C	T	TRUE	ENSCAFG00000014787	ENSCAFG00000014787	1	1	2	0	1	0	1	0.580905	0	0	AA	A	AB	host	B	1	0	0.704	2169Ta-Dog	SNP	3
2169Ta	7	5962998	A	G	TRUE	ENSCAFG00000014787	ENSCAFG00000014787	2	0	1	1	1	0	4	2.32362	1	0.580905	AB	A	AA	ctvt	B	1	0.825149	0.704	2169Ta-Dog	MUT	3
2169Ta	7	5963113	G	A	TRUE	ENSCAFG00000014787	ENSCAFG00000014787	0	2	1	1	0	1	1	0.580905	0	0	AB	B	BB	ctvt	A	1	0.825149	0.704	2169Ta-Dog	SNP	3
2169Ta	7	5963137	G	A	TRUE	ENSCAFG00000014787	ENSCAFG00000014787	2	0	1	1	1	0	2	1.16181	0	0	AB	A	AA	ctvt	B	1	0	0.704	2169Ta-Dog	MUT	3
2169Ta	7	5963139	A	G	TRUE	ENSCAFG00000014787	ENSCAFG00000014787	1	1	2	0	1	0	0	0	1	0.580905	AA	A	AB	host	B	1	1.96252	0.704	2169Ta-Dog	SNP	3
2169Ta	7	5963193	A	G	TRUE	ENSCAFG00000014787	ENSCAFG00000014787	1	1	2	0	1	0	0	0	1	0.580905	AA	A	AB	host	B	1	1.96252	0.704	2169Ta-Dog	SNP	3
2169Ta	7	5963609	T	C	TRUE	ENSCAFG00000014787	ENSCAFG00000014787	1	1	2	0	1	0	0	0	0	0	AA	A	AB	host	B	1	0	0.704	2169Ta-Dog	SNP	3
2169Ta	7	5963617	A	G	TRUE	ENSCAFG00000014787	ENSCAFG00000014787	1	1	2	0	1	0	0	0	0	0	AA	A	AB	host	B	1	0	0.704	2169Ta-Dog	SNP	3
2169Ta	7	5963655	G	C	TRUE	ENSCAFG00000014787	ENSCAFG00000014787	2	0	1	1	1	0	1	0.580905	0	0	AB	A	AA	ctvt	B	1	0	0.704	2169Ta-Dog	SNP	3
2169Ta	7	6006602	C	T	TRUE	ENSCAFG00000011450	IL19	2	0	1	1	1	0	0	0	0	0	AB	A	AA	ctvt	B	1	0	0.704	2169Ta-Dog	MUT	3
2169Ta	7	6006642	T	G	TRUE	ENSCAFG00000011450	IL19	0	2	0	2	1	0	0	0	0	0	BB	A	BB	ht_only	A	1	0	0.704	2169Ta-Dog	SNP	3
2169Ta	7	6019613	C	T	TRUE	ENSCAFG00000011459	IL20	1	1	2	0	1	0	0	0	0	0	AA	A	AB	host	B	1	0	0.704	2169Ta-Dog	SNP	3
2169Ta	7	6019723	G	C	TRUE	ENSCAFG00000011459	IL20	2	0	1	1	1	0	1	0.580905	0	0	AB	A	AA	ctvt	B	1	0	0.704	2169Ta-Dog	MUT	3
2169Ta	7	6022655	G	A	TRUE	ENSCAFG00000011459	IL20	1	1	2	0	1	0	0	0	0	0	AA	A	AB	host	B	1	0	0.704	2169Ta-Dog	SNP	3
2169Ta	7	6022686	C	G	TRUE	ENSCAFG00000011459	IL20	2	0	1	1	1	0	0	0	0	0	AB	A	AA	ctvt	B	1	0	0.704	2169Ta-Dog	SNP	3
2169Ta	7	6022781	C	T	TRUE	ENSCAFG00000011459	IL20	0	2	0	2	1	0	0	0	0	0	BB	A	BB	ht_only	A	1	0	0.704	2169Ta-Dog	SNP	3
2169Ta	7	6043146	G	C	TRUE	ENSCAFG00000011466	IL24	0	2	2	0	1	0	0	0	0	0	AA	A	BB	ht_and_ctvt	A	3	0	0.704	2169Ta-Dog	SNP	3
2169Ta	7	6043146	G	C	TRUE	ENSCAFG00000011466	IL24	0	2	2	0	1	0	0	0	0	0	AA	A	BB	host	B	2	0	0.704	2169Ta-Dog	SNP	3
2169Ta	7	6043177	G	C	TRUE	ENSCAFG00000011466	IL24	2	0	1	1	1	0	1	0.580905	0	0	AB	A	AA	ctvt	B	1	0	0.704	2169Ta-Dog	MUT	3
2169Ta	7	6043205	C	T	TRUE	ENSCAFG00000011466	IL24	2	0	1	1	1	0	1	0.580905	0	0	AB	A	AA	ctvt	B	1	0	0.704	2169Ta-Dog	MUT	3
2169Ta	7	6043379	G	A	TRUE	ENSCAFG00000011466	IL24	2	0	1	1	1	0	0	0	0	0	AB	A	AA	ctvt	B	1	0	0.704	2169Ta-Dog	SNP	3
2169Ta	7	6046062	G	A	TRUE	ENSCAFG00000011466	IL24	0	2	2	0	1	0	0	0	3	1.74271	AA	A	BB	ht_and_ctvt	A	3	0	0.704	2169Ta-Dog	SNP	3
2169Ta	7	6046062	G	A	TRUE	ENSCAFG00000011466	IL24	0	2	2	0	1	0	0	0	3	1.74271	AA	A	BB	host	B	2	2.94378	0.704	2169Ta-Dog	SNP	3
2169Ta	7	6049131	C	T	TRUE	ENSCAFG00000011474	FCMR	0	2	2	0	1	0	7	4.06633	132	76.6795	AA	A	BB	ht_and_ctvt	A	3	1.92535	0.704	2169Ta-Dog	SNP	3
2169Ta	7	6049131	C	T	TRUE	ENSCAFG00000011474	FCMR	0	2	2	0	1	0	7	4.06633	132	76.6795	AA	A	BB	host	B	2	129.526	0.704	2169Ta-Dog	SNP	3
2169Ta	7	6052462	A	G	TRUE	ENSCAFG00000011474	FCMR	0	2	1	1	0	1	0	0	2	1.16181	AB	B	BB	ctvt	A	1	0	0.704	2169Ta-Dog	SNP	3
2169Ta	7	6052468	C	T	TRUE	ENSCAFG00000011474	FCMR	2	0	1	1	1	0	3	1.74271	0	0	AB	A	AA	ctvt	B	1	0	0.704	2169Ta-Dog	MUT	3
2169Ta	7	6056458	G	A	TRUE	ENSCAFG00000011474	FCMR	1	1	2	0	1	0	94	54.6051	77	44.7297	AA	A	AB	host	B	1	151.114	0.704	2169Ta-Dog	SNP	3
2169Ta	7	6071080	C	T	TRUE	ENSCAFG00000011496	PIGR	2	0	1	1	1	0	0	0	0	0	AB	A	AA	ctvt	B	1	0	0.704	2169Ta-Dog	MUT	3
2169Ta	7	6071334	C	T	TRUE	ENSCAFG00000011496	PIGR	2	0	1	1	1	0	0	0	0	0	AB	A	AA	ctvt	B	1	0	0.704	2169Ta-Dog	MUT	3
2169Ta	7	6075416	C	T	TRUE	ENSCAFG00000011496	PIGR	2	0	0	2	1	0	0	0	0	0	BB	A	AA	ctvt	B	2	0	0.704	2169Ta-Dog	SNP	3
2169Ta	7	6076498	C	T	TRUE	ENSCAFG00000011496	PIGR	2	0	1	1	1	0	1	0.580905	0	0	AB	A	AA	ctvt	B	1	0	0.704	2169Ta-Dog	MUT	3
2169Ta	7	6077936	G	A	TRUE	ENSCAFG00000011496	PIGR	2	0	1	1	1	0	1	0.580905	0	0	AB	A	AA	ctvt	B	1	0	0.704	2169Ta-Dog	SNP	3
2169Ta	7	6078178	C	T	TRUE	ENSCAFG00000011496	PIGR	2	0	1	1	1	0	1	0.580905	0	0	AB	A	AA	ctvt	B	1	0	0.704	2169Ta-Dog	SNP	3
2169Ta	7	6078286	C	T	TRUE	ENSCAFG00000011496	PIGR	1	1	2	0	1	0	0	0	0	0	AA	A	AB	host	B	1	0	0.704	2169Ta-Dog	SNP	3
2169Ta	7	6078386	G	A	TRUE	ENSCAFG00000011496	PIGR	2	0	1	1	1	0	1	0.580905	0	0	AB	A	AA	ctvt	B	1	0	0.704	2169Ta-Dog	SNP	3
2169Ta	7	6098420	G	A	TRUE	ENSCAFG00000011518	FCAMR	1	1	2	0	1	0	0	0	0	0	AA	A	AB	host	B	1	0	0.704	2169Ta-Dog	SNP	3
2169Ta	7	6098426	G	T	TRUE	ENSCAFG00000011518	FCAMR	2	0	1	1	1	0	0	0	0	0	AB	A	AA	ctvt	B	1	0	0.704	2169Ta-Dog	SNP	3
2169Ta	7	6098969	C	T	TRUE	ENSCAFG00000011518	FCAMR	2	0	1	1	1	0	0	0	0	0	AB	A	AA	ctvt	B	1	0	0.704	2169Ta-Dog	SNP	3
2169Ta	7	6098999	G	A	TRUE	ENSCAFG00000011518	FCAMR	2	0	1	1	1	0	0	0	0	0	AB	A	AA	ctvt	B	1	0	0.704	2169Ta-Dog	SNP	3
2169Ta	7	6099139	C	A	TRUE	ENSCAFG00000011518	FCAMR	0	2	1	1	0	1	0	0	0	0	AB	B	BB	ctvt	A	1	0	0.704	2169Ta-Dog	SNP	3
2169Ta	7	6100129	C	T	TRUE	ENSCAFG00000011518	FCAMR	2	0	1	1	1	0	0	0	0	0	AB	A	AA	ctvt	B	1	0	0.704	2169Ta-Dog	MUT	3
2169Ta	7	6100289	G	C	TRUE	ENSCAFG00000011518	FCAMR	2	0	1	1	1	0	0	0	0	0	AB	A	AA	ctvt	B	1	0	0.704	2169Ta-Dog	SNP	3
2169Ta	7	6100500	T	C	TRUE	ENSCAFG00000011518	FCAMR	1	1	2	0	1	0	0	0	0	0	AA	A	AB	host	B	1	0	0.704	2169Ta-Dog	SNP	3
2169Ta	7	6100630	G	A	TRUE	ENSCAFG00000011518	FCAMR	2	0	1	1	1	0	0	0	0	0	AB	A	AA	ctvt	B	1	0	0.704	2169Ta-Dog	SNP	3
2169Ta	7	6101592	G	A	TRUE	ENSCAFG00000011518	FCAMR	2	0	1	1	1	0	0	0	0	0	AB	A	AA	ctvt	B	1	0	0.704	2169Ta-Dog	SNP	3
2169Ta	7	6101625	C	T	TRUE	ENSCAFG00000011518	FCAMR	2	0	1	1	1	0	0	0	0	0	AB	A	AA	ctvt	B	1	0	0.704	2169Ta-Dog	SNP	3
2169Ta	7	6101769	G	A	TRUE	ENSCAFG00000011518	FCAMR	1	1	2	0	1	0	0	0	0	0	AA	A	AB	host	B	1	0	0.704	2169Ta-Dog	SNP	3
2169Ta	7	6101793	G	A	TRUE	ENSCAFG00000011518	FCAMR	2	0	1	1	1	0	0	0	0	0	AB	A	AA	ctvt	B	1	0	0.704	2169Ta-Dog	MUT	3
2169Ta	7	6106957	G	A	TRUE	ENSCAFG00000011518	FCAMR	2	0	1	1	1	0	0	0	0	0	AB	A	AA	ctvt	B	1	0	0.704	2169Ta-Dog	SNP	3
2169Ta	7	6109910	C	T	TRUE	ENSCAFG00000011518	FCAMR	2	0	0	2	1	0	0	0	0	0	BB	A	AA	ctvt	B	2	0	0.704	2169Ta-Dog	SNP	3
2169Ta	7	6109927	C	T	TRUE	ENSCAFG00000011518	FCAMR	2	0	1	1	1	0	0	0	0	0	AB	A	AA	ctvt	B	1	0	0.704	2169Ta-Dog	SNP	3
2169Ta	7	6109976	G	C	TRUE	ENSCAFG00000011518	FCAMR	2	0	1	1	1	0	0	0	0	0	AB	A	AA	ctvt	B	1	0	0.704	2169Ta-Dog	SNP	3
2169Ta	7	6161818	A	T	TRUE	ENSCAFG00000011523	C7H1orf116	2	0	1	1	1	0	1	0.580905	0	0	AB	A	AA	ctvt	B	1	0	0.704	2169Ta-Dog	MUT	3
2169Ta	7	6162042	G	A	TRUE	ENSCAFG00000011523	C7H1orf116	2	0	1	1	1	0	0	0	0	0	AB	A	AA	ctvt	B	1	0	0.704	2169Ta-Dog	MUT	3
2169Ta	7	6162103	C	T	TRUE	ENSCAFG00000011523	C7H1orf116	2	0	1	1	1	0	0	0	0	0	AB	A	AA	ctvt	B	1	0	0.704	2169Ta-Dog	MUT	3
2169Ta	7	6162104	C	T	TRUE	ENSCAFG00000011523	C7H1orf116	2	0	1	1	1	0	0	0	0	0	AB	A	AA	ctvt	B	1	0	0.704	2169Ta-Dog	MUT	3
2169Ta	7	6162431	T	C	TRUE	ENSCAFG00000011523	C7H1orf116	2	0	1	1	1	0	0	0	0	0	AB	A	AA	ctvt	B	1	0	0.704	2169Ta-Dog	SNP	3
2169Ta	7	6162794	G	A	TRUE	ENSCAFG00000011523	C7H1orf116	2	0	1	1	1	0	1	0.580905	0	0	AB	A	AA	ctvt	B	1	0	0.704	2169Ta-Dog	MUT	3
2169Ta	7	6163194	G	A	TRUE	ENSCAFG00000011523	C7H1orf116	2	0	1	1	1	0	0	0	0	0	AB	A	AA	ctvt	B	1	0	0.704	2169Ta-Dog	MUT	3
2169Ta	7	6163234	C	T	TRUE	ENSCAFG00000011523	C7H1orf116	2	0	1	1	0	1	0	0	0	0	AB	B	AA	ht_and_ctvt	B	2	0	0.704	2169Ta-Dog	MUT	3
2169Ta	7	6163287	C	A	TRUE	ENSCAFG00000011523	C7H1orf116	2	0	2	0	0	1	0	0	0	0	AA	B	AA	ht_only	B	1	0	0.704	2169Ta-Dog	MUT	3
2169Ta	7	6171199	G	A	TRUE	ENSCAFG00000011523	C7H1orf116	0	2	2	0	0	1	0	0	0	0	AA	B	BB	ctvt	A	2	0	0.704	2169Ta-Dog	SNP	3
2169Ta	7	6191081	C	A	TRUE	ENSCAFG00000011526	YOD1	2	0	1	1	1	0	133	77.2604	64	37.1779	AB	A	AA	ctvt	B	1	52.8095	0.704	2169Ta-Dog	MUT	3
2169Ta	7	6204134	G	A	TRUE	ENSCAFG00000011550	PFKFB2	0	2	2	0	1	0	175	101.658	26	15.1035	AA	A	BB	ht_and_ctvt	A	3	48.1337	0.704	2169Ta-Dog	SNP	3
2169Ta	7	6204134	G	A	TRUE	ENSCAFG00000011550	PFKFB2	0	2	2	0	1	0	175	101.658	26	15.1035	AA	A	BB	host	B	2	25.5127	0.704	2169Ta-Dog	SNP	3
2169Ta	7	6210754	C	T	TRUE	ENSCAFG00000011550	PFKFB2	1	1	2	0	1	0	171	99.3347	12	6.97086	AA	A	AB	host	B	1	23.5502	0.704	2169Ta-Dog	SNP	3
2169Ta	7	6225962	C	T	TRUE	ENSCAFG00000025093	C4BPB	2	0	1	1	1	0	1	0.580905	0	0	AB	A	AA	ctvt	B	1	0	0.704	2169Ta-Dog	MUT	3
2169Ta	7	6227667	G	T	TRUE	ENSCAFG00000025093	C4BPB	2	0	1	1	1	0	0	0	0	0	AB	A	AA	ctvt	B	1	0	0.704	2169Ta-Dog	MUT	3
2169Ta	7	6236137	C	T	TRUE	ENSCAFG00000025093	C4BPB	2	0	2	0	0	1	1	0.580905	0	0	AA	B	AA	ht_only	B	1	0	0.704	2169Ta-Dog	SNP	3
2169Ta	7	6361071	C	T	TRUE	ENSCAFG00000024748	CD55	2	0	0	1	1	0	3	1.74271	0	0	BB	A	AA	ctvt	B	1	0	0.704	2169Ta-Dog	MUT	2
2169Ta	7	6364477	T	G	TRUE	ENSCAFG00000024748	CD55	2	0	1	0	0	1	12	6.97086	1	0.580905	AA	B	AA	ht_only	B	1	0.825149	0.704	2169Ta-Dog	SNP	2
2169Ta	7	6365165	A	G	TRUE	ENSCAFG00000024748	CD55	2	0	0	1	0	1	14	8.13267	1	0.580905	BB	B	AA	ht_and_ctvt	B	2	0.412575	0.704	2169Ta-Dog	SNP	2
2169Ta	7	6365165	A	G	TRUE	ENSCAFG00000024748	CD55	2	0	0	1	0	1	14	8.13267	1	0.580905	BB	B	AA	host	A	2	13.7376	0.704	2169Ta-Dog	SNP	2
2169Ta	7	6374084	T	C	TRUE	ENSCAFG00000024748	CD55	2	0	0	1	1	0	24	13.9417	0	0	BB	A	AA	ctvt	B	1	0	0.704	2169Ta-Dog	SNP	2
2169Ta	7	6378195	A	G	TRUE	ENSCAFG00000024748	CD55	2	0	0	1	1	0	13	7.55176	0	0	BB	A	AA	ctvt	B	1	0	0.704	2169Ta-Dog	MUT	2
2169Ta	7	6383037	G	A	TRUE	ENSCAFG00000024748	CD55	2	0	0	1	1	0	2	1.16181	0	0	BB	A	AA	ctvt	B	1	0	0.704	2169Ta-Dog	MUT	2
2169Ta	7	6383075	C	T	TRUE	ENSCAFG00000024748	CD55	2	0	0	1	1	0	1	0.580905	0	0	BB	A	AA	ctvt	B	1	0	0.704	2169Ta-Dog	MUT	2
2169Ta	7	6383313	G	A	TRUE	ENSCAFG00000024748	CD55	2	0	0	1	1	0	0	0	0	0	BB	A	AA	ctvt	B	1	0	0.704	2169Ta-Dog	MUT	2
2169Ta	7	6445093	A	T	TRUE	ENSCAFG00000045372	ENSCAFG00000045372	0	2	1	0	1	0	0	0	0	0	AA	A	BB	ht_and_ctvt	A	2	0	0.704	2169Ta-Dog	SNP	2
2169Ta	7	6445093	A	T	TRUE	ENSCAFG00000045372	ENSCAFG00000045372	0	2	1	0	1	0	0	0	0	0	AA	A	BB	host	B	2	0	0.704	2169Ta-Dog	SNP	2
2169Ta	7	6445268	G	C	TRUE	ENSCAFG00000045372	ENSCAFG00000045372	2	0	0	1	0	1	0	0	0	0	BB	B	AA	ht_and_ctvt	B	2	0	0.704	2169Ta-Dog	MUT	2
2169Ta	7	6445268	G	C	TRUE	ENSCAFG00000045372	ENSCAFG00000045372	2	0	0	1	0	1	0	0	0	0	BB	B	AA	host	A	2	0	0.704	2169Ta-Dog	MUT	2
2169Ta	7	6445433	C	T	TRUE	ENSCAFG00000045372	ENSCAFG00000045372	2	0	1	0	0	1	0	0	0	0	AA	B	AA	ht_only	B	1	0	0.704	2169Ta-Dog	SNP	2
2169Ta	7	6445767	C	T	TRUE	ENSCAFG00000045372	ENSCAFG00000045372	2	0	0	1	1	0	0	0	0	0	BB	A	AA	ctvt	B	1	0	0.704	2169Ta-Dog	MUT	2
2169Ta	7	6459020	C	T	TRUE	ENSCAFG00000046356	ENSCAFG00000046356	2	0	1	0	0	1	5	2.90452	0	0	AA	B	AA	ht_only	B	1	0	0.704	2169Ta-Dog	SNP	2
2169Ta	7	6463905	C	T	TRUE	ENSCAFG00000046356	ENSCAFG00000046356	2	0	1	0	0	1	8	4.64724	0	0	AA	B	AA	ht_only	B	1	0	0.704	2169Ta-Dog	SNP	2
2169Ta	7	6463949	A	G	TRUE	ENSCAFG00000046356	ENSCAFG00000046356	2	0	0	1	1	0	7	4.06633	0	0	BB	A	AA	ctvt	B	1	0	0.704	2169Ta-Dog	SNP	2
2169Ta	7	6466738	C	T	TRUE	ENSCAFG00000046356	ENSCAFG00000046356	2	0	1	0	0	1	16	9.29448	0	0	AA	B	AA	ht_only	B	1	0	0.704	2169Ta-Dog	SNP	2
2169Ta	7	6466872	A	C	TRUE	ENSCAFG00000046356	ENSCAFG00000046356	0	2	1	0	1	0	0	0	15	8.71357	AA	A	BB	ht_and_ctvt	A	2	0	0.704	2169Ta-Dog	SNP	2
2169Ta	7	6466872	A	C	TRUE	ENSCAFG00000046356	ENSCAFG00000046356	0	2	1	0	1	0	0	0	15	8.71357	AA	A	BB	host	B	2	14.7189	0.704	2169Ta-Dog	SNP	2
2169Ta	7	6468289	C	G	TRUE	ENSCAFG00000046356	ENSCAFG00000046356	2	0	1	1	1	0	8	4.64724	0	0	AB	A	AA	ctvt	B	1	0	0.704	2169Ta-Dog	MUT	3
2169Ta	7	6469070	C	A	TRUE	ENSCAFG00000046356	ENSCAFG00000046356	2	0	1	1	1	0	8	4.64724	1	0.580905	AB	A	AA	ctvt	B	1	0.825149	0.704	2169Ta-Dog	SNP	3
2169Ta	7	6469183	G	A	TRUE	ENSCAFG00000046356	ENSCAFG00000046356	2	0	1	1	1	0	9	5.22814	0	0	AB	A	AA	ctvt	B	1	0	0.704	2169Ta-Dog	MUT	3
2169Ta	7	6469412	G	A	TRUE	ENSCAFG00000046356	ENSCAFG00000046356	2	0	1	1	1	0	3	1.74271	0	0	AB	A	AA	ctvt	B	1	0	0.704	2169Ta-Dog	SNP	3
2169Ta	7	6472352	A	G	TRUE	ENSCAFG00000046356	ENSCAFG00000046356	2	0	1	1	1	0	14	8.13267	0	0	AB	A	AA	ctvt	B	1	0	0.704	2169Ta-Dog	MUT	3
2169Ta	7	6479983	C	A	TRUE	ENSCAFG00000046356	ENSCAFG00000046356	2	0	1	1	1	0	9	5.22814	0	0	AB	A	AA	ctvt	B	1	0	0.704	2169Ta-Dog	SNP	3
2169Ta	7	6484455	G	A	TRUE	ENSCAFG00000011630	ENSCAFG00000011630	2	0	1	1	1	0	6	3.48543	0	0	AB	A	AA	ctvt	B	1	0	0.704	2169Ta-Dog	MUT	3
2169Ta	7	6498594	G	C	TRUE	ENSCAFG00000011630	ENSCAFG00000011630	2	0	1	1	0	1	1	0.580905	1	0.580905	AB	B	AA	ht_and_ctvt	B	2	0.412575	0.704	2169Ta-Dog	SNP	3
2169Ta	7	6499049	A	G	TRUE	ENSCAFG00000011630	ENSCAFG00000011630	2	0	1	1	1	0	10	5.80905	0	0	AB	A	AA	ctvt	B	1	0	0.704	2169Ta-Dog	SNP	3
2169Ta	7	6499081	C	G	TRUE	ENSCAFG00000011630	ENSCAFG00000011630	2	0	0	2	0	1	0	0	0	0	BB	B	AA	ht_and_ctvt	B	3	0	0.704	2169Ta-Dog	SNP	3
2169Ta	7	6499081	C	G	TRUE	ENSCAFG00000011630	ENSCAFG00000011630	2	0	0	2	0	1	0	0	0	0	BB	B	AA	host	A	2	0	0.704	2169Ta-Dog	SNP	3
2169Ta	7	6513746	C	T	TRUE	ENSCAFG00000011630	ENSCAFG00000011630	2	0	1	1	1	0	8	4.64724	1	0.580905	AB	A	AA	ctvt	B	1	0.825149	0.704	2169Ta-Dog	MUT	3
2169Ta	7	6514057	C	T	TRUE	ENSCAFG00000011630	ENSCAFG00000011630	2	0	1	1	1	0	6	3.48543	0	0	AB	A	AA	ctvt	B	1	0	0.704	2169Ta-Dog	MUT	3
2169Ta	7	6516575	A	C	TRUE	ENSCAFG00000011630	ENSCAFG00000011630	2	0	1	1	1	0	4	2.32362	0	0	AB	A	AA	ctvt	B	1	0	0.704	2169Ta-Dog	SNP	3
2169Ta	7	6518613	T	G	TRUE	ENSCAFG00000011630	ENSCAFG00000011630	2	0	1	1	1	0	16	9.29448	4	2.32362	AB	A	AA	ctvt	B	1	3.3006	0.704	2169Ta-Dog	SNP	3
2169Ta	7	6519622	A	G	TRUE	ENSCAFG00000011630	ENSCAFG00000011630	2	0	1	1	1	0	2	1.16181	0	0	AB	A	AA	ctvt	B	1	0	0.704	2169Ta-Dog	SNP	3
2169Ta	7	6519631	C	A	TRUE	ENSCAFG00000011630	ENSCAFG00000011630	2	0	1	1	1	0	3	1.74271	1	0.580905	AB	A	AA	ctvt	B	1	0.825149	0.704	2169Ta-Dog	SNP	3
2169Ta	7	6520018	C	G	TRUE	ENSCAFG00000011630	ENSCAFG00000011630	2	0	1	1	0	1	4	2.32362	8	4.64724	AB	B	AA	ht_and_ctvt	B	2	3.3006	0.704	2169Ta-Dog	SNP	3
2169Ta	7	6521037	C	T	TRUE	ENSCAFG00000011630	ENSCAFG00000011630	2	0	1	1	1	0	15	8.71357	1	0.580905	AB	A	AA	ctvt	B	1	0.825149	0.704	2169Ta-Dog	SNP	3
2169Ta	7	6521070	A	G	TRUE	ENSCAFG00000011630	ENSCAFG00000011630	2	0	1	1	0	1	10	5.80905	5	2.90452	AB	B	AA	ht_and_ctvt	B	2	2.06287	0.704	2169Ta-Dog	SNP	3
2169Ta	7	6521074	T	G	TRUE	ENSCAFG00000011630	ENSCAFG00000011630	2	0	0	2	1	0	11	6.38995	6	3.48543	BB	A	AA	ctvt	B	2	2.47545	0.704	2169Ta-Dog	SNP	3
2169Ta	7	6521075	T	C	TRUE	ENSCAFG00000011630	ENSCAFG00000011630	2	0	0	2	1	0	10	5.80905	6	3.48543	BB	A	AA	ctvt	B	2	2.47545	0.704	2169Ta-Dog	SNP	3
2169Ta	7	6521159	C	T	TRUE	ENSCAFG00000011630	ENSCAFG00000011630	2	0	1	1	1	0	21	12.199	1	0.580905	AB	A	AA	ctvt	B	1	0.825149	0.704	2169Ta-Dog	SNP	3
2169Ta	7	6522961	C	T	TRUE	ENSCAFG00000011630	ENSCAFG00000011630	2	0	2	0	0	1	1	0.580905	1	0.580905	AA	B	AA	ht_only	B	1	0.825149	0.704	2169Ta-Dog	SNP	3
2169Ta	7	6533249	C	A	TRUE	ENSCAFG00000011630	ENSCAFG00000011630	2	0	1	1	0	1	12	6.97086	8	4.64724	AB	B	AA	ht_and_ctvt	B	2	3.3006	0.704	2169Ta-Dog	SNP	3
2169Ta	7	6533342	A	G	TRUE	ENSCAFG00000011630	ENSCAFG00000011630	2	0	1	1	0	1	16	9.29448	12	6.97086	AB	B	AA	ht_and_ctvt	B	2	4.95089	0.704	2169Ta-Dog	SNP	3
2169Ta	7	6533381	A	G	TRUE	ENSCAFG00000011630	ENSCAFG00000011630	2	0	1	1	0	1	18	10.4563	14	8.13267	AB	B	AA	ht_and_ctvt	B	2	5.77604	0.704	2169Ta-Dog	SNP	3
2169Ta	7	6533449	C	T	TRUE	ENSCAFG00000011630	ENSCAFG00000011630	2	0	1	1	1	0	15	8.71357	8	4.64724	AB	A	AA	ctvt	B	1	6.60119	0.704	2169Ta-Dog	MUT	3
2169Ta	7	6533777	G	A	TRUE	ENSCAFG00000011630	ENSCAFG00000011630	2	0	2	0	0	1	16	9.29448	3	1.74271	AA	B	AA	ht_only	B	1	2.47545	0.704	2169Ta-Dog	SNP	3
2169Ta	7	6557731	C	T	TRUE	ENSCAFG00000014256	ENSCAFG00000014256	2	0	1	1	1	0	1	0.580905	1	0.580905	AB	A	AA	ctvt	B	1	0.825149	0.704	2169Ta-Dog	MUT	3
2169Ta	7	6578398	T	C	TRUE	ENSCAFG00000014256	ENSCAFG00000014256	2	0	1	1	1	0	1	0.580905	2	1.16181	AB	A	AA	ctvt	B	1	1.6503	0.704	2169Ta-Dog	SNP	3
2169Ta	7	6628815	G	T	TRUE	ENSCAFG00000025063	ENSCAFG00000025063	2	0	1	1	1	0	1420	824.885	421	244.561	AB	A	AA	ctvt	B	1	347.388	0.704	2169Ta-Dog	MUT	3
2169Ta	7	6735081	C	T	TRUE	ENSCAFG00000011722	CD34	2	0	1	1	1	0	208	120.828	0	0	AB	A	AA	ctvt	B	1	0	0.704	2169Ta-Dog	MUT	3
2169Ta	7	6735350	G	T	TRUE	ENSCAFG00000011722	CD34	2	0	1	1	1	0	309	179.5	0	0	AB	A	AA	ctvt	B	1	0	0.704	2169Ta-Dog	MUT	3
2169Ta	7	6735958	C	T	TRUE	ENSCAFG00000011722	CD34	2	0	1	1	1	0	239	138.836	0	0	AB	A	AA	ctvt	B	1	0	0.704	2169Ta-Dog	MUT	3
2169Ta	7	6747896	G	A	TRUE	ENSCAFG00000011722	CD34	2	0	1	1	1	0	241	139.998	0	0	AB	A	AA	ctvt	B	1	0	0.704	2169Ta-Dog	MUT	3
2169Ta	7	6863813	C	G	TRUE	ENSCAFG00000011756	PLXNA2	1	1	0	1	0	1	0	0	0	0	BB	B	AB	host	A	1	0	0.704	2169Ta-Dog	SNP	2
2169Ta	7	6880006	G	A	TRUE	ENSCAFG00000011756	PLXNA2	2	0	0	1	1	0	8	4.64724	0	0	BB	A	AA	ctvt	B	1	0	0.704	2169Ta-Dog	MUT	2
2169Ta	7	6883778	C	T	TRUE	ENSCAFG00000011756	PLXNA2	2	0	1	0	0	1	5	2.90452	0	0	AA	B	AA	ht_only	B	1	0	0.704	2169Ta-Dog	SNP	2
2169Ta	7	6887892	A	G	TRUE	ENSCAFG00000011756	PLXNA2	1	1	0	1	0	1	7	4.06633	5	2.90452	BB	B	AB	host	A	1	13.7376	0.704	2169Ta-Dog	SNP	2
2169Ta	7	6887969	C	T	TRUE	ENSCAFG00000011756	PLXNA2	2	0	0	1	1	0	14	8.13267	0	0	BB	A	AA	ctvt	B	1	0	0.704	2169Ta-Dog	MUT	2
2169Ta	7	6892516	C	T	TRUE	ENSCAFG00000011756	PLXNA2	2	0	1	0	0	1	12	6.97086	0	0	AA	B	AA	ht_only	B	1	0	0.704	2169Ta-Dog	MUT	2
2169Ta	7	6892533	C	T	TRUE	ENSCAFG00000011756	PLXNA2	2	0	1	0	0	1	10	5.80905	0	0	AA	B	AA	ht_only	B	1	0	0.704	2169Ta-Dog	SNP	2
2169Ta	7	6892837	G	A	TRUE	ENSCAFG00000011756	PLXNA2	2	0	0	1	1	0	12	6.97086	0	0	BB	A	AA	ctvt	B	1	0	0.704	2169Ta-Dog	MUT	2
2169Ta	7	6921590	G	A	TRUE	ENSCAFG00000011756	PLXNA2	2	0	1	0	0	1	16	9.29448	0	0	AA	B	AA	ht_only	B	1	0	0.704	2169Ta-Dog	SNP	2
2169Ta	7	6932423	G	A	TRUE	ENSCAFG00000011756	PLXNA2	2	0	0	1	1	0	10	5.80905	0	0	BB	A	AA	ctvt	B	1	0	0.704	2169Ta-Dog	MUT	2
2169Ta	7	6935523	G	A	TRUE	ENSCAFG00000011756	PLXNA2	2	0	1	0	0	1	15	8.71357	0	0	AA	B	AA	ht_only	B	1	0	0.704	2169Ta-Dog	MUT	2
2169Ta	7	6941824	C	T	TRUE	ENSCAFG00000011756	PLXNA2	2	0	0	1	1	0	12	6.97086	0	0	BB	A	AA	ctvt	B	1	0	0.704	2169Ta-Dog	MUT	2
2169Ta	7	6941825	G	A	TRUE	ENSCAFG00000011756	PLXNA2	1	1	1	0	1	0	6	3.48543	4	2.32362	AA	A	AB	host	B	1	7.85007	0.704	2169Ta-Dog	SNP	2
2169Ta	7	7048327	G	A	TRUE	ENSCAFG00000011756	PLXNA2	2	0	2	0	0	1	9	5.22814	0	0	AA	B	AA	ht_only	B	1	0	0.704	2169Ta-Dog	MUT	3
2169Ta	7	7049043	C	T	TRUE	ENSCAFG00000011756	PLXNA2	2	0	1	1	1	0	22	12.7799	0	0	AB	A	AA	ctvt	B	1	0	0.704	2169Ta-Dog	MUT	3
2169Ta	7	7049180	C	T	TRUE	ENSCAFG00000011756	PLXNA2	2	0	1	1	1	0	12	6.97086	0	0	AB	A	AA	ctvt	B	1	0	0.704	2169Ta-Dog	MUT	3
2169Ta	7	8252487	A	G	TRUE	ENSCAFG00000011909	CAMK1G	2	0	1	1	1	0	0	0	0	0	AB	A	AA	ctvt	B	1	0	0.704	2169Ta-Dog	MUT	3
2169Ta	7	8266571	A	G	TRUE	ENSCAFG00000011909	CAMK1G	1	1	2	0	1	0	0	0	0	0	AA	A	AB	host	B	1	0	0.704	2169Ta-Dog	SNP	3
2169Ta	7	8269130	A	C	TRUE	ENSCAFG00000011909	CAMK1G	2	0	1	1	1	0	0	0	0	0	AB	A	AA	ctvt	B	1	0	0.704	2169Ta-Dog	MUT	3
2169Ta	7	8269568	G	C	TRUE	ENSCAFG00000011909	CAMK1G	2	0	1	1	1	0	0	0	2	1.16181	AB	A	AA	ctvt	B	1	1.6503	0.704	2169Ta-Dog	SNP	3
2169Ta	7	8269602	G	A	TRUE	ENSCAFG00000011909	CAMK1G	2	0	1	1	1	0	0	0	2	1.16181	AB	A	AA	ctvt	B	1	1.6503	0.704	2169Ta-Dog	MUT	3
2169Ta	7	8279883	T	C	TRUE	ENSCAFG00000011913	LAMB3	2	0	1	1	1	0	0	0	0	0	AB	A	AA	ctvt	B	1	0	0.704	2169Ta-Dog	SNP	3
2169Ta	7	8279957	C	T	TRUE	ENSCAFG00000011913	LAMB3	2	0	1	1	1	0	0	0	0	0	AB	A	AA	ctvt	B	1	0	0.704	2169Ta-Dog	SNP	3
2169Ta	7	8280535	G	A	TRUE	ENSCAFG00000011913	LAMB3	2	0	1	1	1	0	2	1.16181	1	0.580905	AB	A	AA	ctvt	B	1	0.825149	0.704	2169Ta-Dog	MUT	3
2169Ta	7	8280884	A	G	TRUE	ENSCAFG00000011913	LAMB3	2	0	1	1	1	0	0	0	0	0	AB	A	AA	ctvt	B	1	0	0.704	2169Ta-Dog	SNP	3
2169Ta	7	8281095	T	G	TRUE	ENSCAFG00000011913	LAMB3	2	0	1	1	1	0	1	0.580905	0	0	AB	A	AA	ctvt	B	1	0	0.704	2169Ta-Dog	SNP	3
2169Ta	7	8281159	T	A	TRUE	ENSCAFG00000011913	LAMB3	2	0	1	1	1	0	0	0	1	0.580905	AB	A	AA	ctvt	B	1	0.825149	0.704	2169Ta-Dog	MUT	3
2169Ta	7	8282076	G	A	TRUE	ENSCAFG00000011913	LAMB3	0	2	2	0	1	0	0	0	3	1.74271	AA	A	BB	ht_and_ctvt	A	3	0	0.704	2169Ta-Dog	SNP	3
2169Ta	7	8282076	G	A	TRUE	ENSCAFG00000011913	LAMB3	0	2	2	0	1	0	0	0	3	1.74271	AA	A	BB	host	B	2	2.94378	0.704	2169Ta-Dog	SNP	3
2169Ta	7	8282499	G	A	TRUE	ENSCAFG00000011913	LAMB3	2	0	1	1	1	0	4	2.32362	1	0.580905	AB	A	AA	ctvt	B	1	0.825149	0.704	2169Ta-Dog	SNP	3
2169Ta	7	8284097	G	T	TRUE	ENSCAFG00000011913	LAMB3	1	1	2	0	1	0	1	0.580905	0	0	AA	A	AB	host	B	1	0	0.704	2169Ta-Dog	SNP	3
2169Ta	7	8284155	G	A	TRUE	ENSCAFG00000011913	LAMB3	0	2	1	1	0	1	0	0	2	1.16181	AB	B	BB	ctvt	A	1	0	0.704	2169Ta-Dog	SNP	3
2169Ta	7	8284206	T	C	TRUE	ENSCAFG00000011913	LAMB3	0	2	1	1	0	1	0	0	2	1.16181	AB	B	BB	ctvt	A	1	0	0.704	2169Ta-Dog	SNP	3
2169Ta	7	8284244	C	A	TRUE	ENSCAFG00000011913	LAMB3	0	2	1	1	0	1	0	0	0	0	AB	B	BB	ctvt	A	1	0	0.704	2169Ta-Dog	SNP	3
2169Ta	7	8285571	C	T	TRUE	ENSCAFG00000011913	LAMB3	2	0	1	1	1	0	0	0	0	0	AB	A	AA	ctvt	B	1	0	0.704	2169Ta-Dog	MUT	3
2169Ta	7	8286142	A	G	TRUE	ENSCAFG00000011913	LAMB3	2	0	1	1	1	0	2	1.16181	1	0.580905	AB	A	AA	ctvt	B	1	0.825149	0.704	2169Ta-Dog	SNP	3
2169Ta	7	8288339	C	T	TRUE	ENSCAFG00000011913	LAMB3	2	0	1	1	1	0	1	0.580905	0	0	AB	A	AA	ctvt	B	1	0	0.704	2169Ta-Dog	MUT	3
2169Ta	7	8298201	A	C	TRUE	ENSCAFG00000011913	LAMB3	2	0	1	1	1	0	4	2.32362	0	0	AB	A	AA	ctvt	B	1	0	0.704	2169Ta-Dog	MUT	3
2169Ta	7	8336285	C	A	TRUE	ENSCAFG00000030095	G0S2	2	0	0	2	1	0	5	2.90452	2	1.16181	BB	A	AA	ctvt	B	2	0.825149	0.704	2169Ta-Dog	SNP	3
2169Ta	7	8384205	T	C	TRUE	ENSCAFG00000011925	HSD11B1	1	1	2	0	1	0	0	0	0	0	AA	A	AB	host	B	1	0	0.704	2169Ta-Dog	SNP	3
2169Ta	7	8435156	C	T	TRUE	ENSCAFG00000011943	TRAF3IP3	2	0	1	1	1	0	27	15.6844	3	1.74271	AB	A	AA	ctvt	B	1	2.47545	0.704	2169Ta-Dog	MUT	3
2169Ta	7	8444240	A	C	TRUE	ENSCAFG00000011943	TRAF3IP3	1	1	2	0	1	0	306	177.757	17	9.87538	AA	A	AB	host	B	1	33.3628	0.704	2169Ta-Dog	SNP	3
2169Ta	7	8445422	G	A	TRUE	ENSCAFG00000030526	C7H1orf74	2	0	1	1	1	0	198	115.019	93	54.0242	AB	A	AA	ctvt	B	1	76.7389	0.704	2169Ta-Dog	MUT	3
2169Ta	7	8445519	A	G	TRUE	ENSCAFG00000030526	C7H1orf74	0	2	0	2	1	0	89	51.7005	148	85.9739	BB	A	BB	ht_only	A	1	73.4383	0.704	2169Ta-Dog	SNP	3
2169Ta	7	8449067	G	A	TRUE	ENSCAFG00000011971	IRF6	2	0	1	1	1	0	11	6.38995	11	6.38995	AB	A	AA	ctvt	B	1	9.07664	0.704	2169Ta-Dog	MUT	3
2169Ta	7	8449333	A	C	TRUE	ENSCAFG00000011971	IRF6	1	1	2	0	1	0	7	4.06633	0	0	AA	A	AB	host	B	1	0	0.704	2169Ta-Dog	SNP	3
2169Ta	7	8449463	G	A	TRUE	ENSCAFG00000011971	IRF6	2	0	1	1	1	0	0	0	0	0	AB	A	AA	ctvt	B	1	0	0.704	2169Ta-Dog	MUT	3
2169Ta	7	8449707	A	G	TRUE	ENSCAFG00000011971	IRF6	1	1	0	2	0	1	0	0	2	1.16181	BB	B	AB	host	A	1	0	0.704	2169Ta-Dog	SNP	3
2169Ta	7	8450172	T	C	TRUE	ENSCAFG00000011971	IRF6	1	1	2	0	1	0	1	0.580905	0	0	AA	A	AB	host	B	1	0	0.704	2169Ta-Dog	SNP	3
2169Ta	7	8450919	T	C	TRUE	ENSCAFG00000011971	IRF6	1	1	2	0	1	0	0	0	0	0	AA	A	AB	host	B	1	0	0.704	2169Ta-Dog	SNP	3
2169Ta	7	8451026	G	A	TRUE	ENSCAFG00000011971	IRF6	2	0	2	0	0	1	1	0.580905	3	1.74271	AA	B	AA	ht_only	B	1	2.47545	0.704	2169Ta-Dog	SNP	3
2169Ta	7	8490267	C	T	TRUE	ENSCAFG00000011997	UTP25	1	1	2	0	1	0	25	14.5226	0	0	AA	A	AB	host	B	1	0	0.704	2169Ta-Dog	SNP	3
2169Ta	7	8490282	T	C	TRUE	ENSCAFG00000011997	UTP25	1	1	2	0	1	0	29	16.8462	3	1.74271	AA	A	AB	host	B	1	5.88755	0.704	2169Ta-Dog	SNP	3
2169Ta	7	8491866	G	A	TRUE	ENSCAFG00000011997	UTP25	2	0	1	1	1	0	356	206.802	150	87.1357	AB	A	AA	ctvt	B	1	123.772	0.704	2169Ta-Dog	MUT	3
2169Ta	7	8498516	C	T	TRUE	ENSCAFG00000011997	UTP25	2	0	1	1	1	0	260	151.035	119	69.1277	AB	A	AA	ctvt	B	1	98.1927	0.704	2169Ta-Dog	MUT	3
2169Ta	7	8500519	C	A	TRUE	ENSCAFG00000011997	UTP25	2	0	2	0	0	1	443	257.341	189	109.791	AA	B	AA	ht_only	B	1	155.953	0.704	2169Ta-Dog	SNP	3
2169Ta	7	8502501	A	T	TRUE	ENSCAFG00000011997	UTP25	1	1	0	2	0	1	9	5.22814	473	274.768	BB	B	AB	host	A	1	17.6627	0.704	2169Ta-Dog	SNP	3
2169Ta	7	8503749	A	G	TRUE	ENSCAFG00000011997	UTP25	2	0	1	1	1	0	365	212.03	166	96.4302	AB	A	AA	ctvt	B	1	136.975	0.704	2169Ta-Dog	MUT	3
2169Ta	7	8505125	G	A	TRUE	ENSCAFG00000011997	UTP25	2	0	2	0	0	1	295	171.367	113	65.6423	AA	B	AA	ht_only	B	1	93.2418	0.704	2169Ta-Dog	MUT	3
2169Ta	7	8548270	A	G	TRUE	ENSCAFG00000012004	ENSCAFG00000012004	2	0	1	1	1	0	251	145.807	0	0	AB	A	AA	ctvt	B	1	0	0.704	2169Ta-Dog	MUT	3
2169Ta	7	8548271	G	C	TRUE	ENSCAFG00000012004	ENSCAFG00000012004	2	0	1	1	1	0	258	149.873	0	0	AB	A	AA	ctvt	B	1	0	0.704	2169Ta-Dog	MUT	3
2169Ta	7	8548317	A	C	TRUE	ENSCAFG00000012004	ENSCAFG00000012004	1	1	0	2	0	1	1	0.580905	266	154.521	BB	B	AB	host	A	1	1.96252	0.704	2169Ta-Dog	SNP	3
2169Ta	7	8598505	G	A	TRUE	ENSCAFG00000012024	SYT14	2	0	0	2	0	1	0	0	0	0	BB	B	AA	ht_and_ctvt	B	3	0	0.704	2169Ta-Dog	SNP	3
2169Ta	7	8598505	G	A	TRUE	ENSCAFG00000012024	SYT14	2	0	0	2	0	1	0	0	0	0	BB	B	AA	host	A	2	0	0.704	2169Ta-Dog	SNP	3
2169Ta	7	8598703	A	T	TRUE	ENSCAFG00000012024	SYT14	2	0	1	1	1	0	1	0.580905	0	0	AB	A	AA	ctvt	B	1	0	0.704	2169Ta-Dog	MUT	3
2169Ta	7	8598926	G	A	TRUE	ENSCAFG00000012024	SYT14	2	0	2	0	0	1	1	0.580905	0	0	AA	B	AA	ht_only	B	1	0	0.704	2169Ta-Dog	SNP	3
2169Ta	7	8653367	A	G	TRUE	ENSCAFG00000012024	SYT14	2	0	1	1	1	0	17	9.87538	8	4.64724	AB	A	AA	ctvt	B	1	6.60119	0.704	2169Ta-Dog	MUT	3
2169Ta	7	8653399	C	T	TRUE	ENSCAFG00000012024	SYT14	1	1	2	0	1	0	42	24.398	0	0	AA	A	AB	host	B	1	0	0.704	2169Ta-Dog	SNP	3
2169Ta	7	8656329	T	C	TRUE	ENSCAFG00000012024	SYT14	1	1	2	0	1	0	30	17.4271	0	0	AA	A	AB	host	B	1	0	0.704	2169Ta-Dog	SNP	3
2169Ta	7	8656391	T	C	TRUE	ENSCAFG00000012024	SYT14	2	0	1	1	0	1	3	1.74271	36	20.9126	AB	B	AA	ht_and_ctvt	B	2	14.8527	0.704	2169Ta-Dog	SNP	3
2169Ta	7	8656475	C	T	TRUE	ENSCAFG00000012024	SYT14	2	0	1	1	1	0	26	15.1035	0	0	AB	A	AA	ctvt	B	1	0	0.704	2169Ta-Dog	MUT	3
2169Ta	7	8656478	A	G	TRUE	ENSCAFG00000012024	SYT14	2	0	1	1	1	0	25	14.5226	0	0	AB	A	AA	ctvt	B	1	0	0.704	2169Ta-Dog	SNP	3
2169Ta	7	8656614	A	T	TRUE	ENSCAFG00000012024	SYT14	2	0	1	1	1	0	22	12.7799	6	3.48543	AB	A	AA	ctvt	B	1	4.95089	0.704	2169Ta-Dog	MUT	3
2169Ta	7	8656739	C	A	TRUE	ENSCAFG00000012024	SYT14	2	0	1	1	1	0	25	14.5226	8	4.64724	AB	A	AA	ctvt	B	1	6.60119	0.704	2169Ta-Dog	MUT	3
2169Ta	7	8660611	T	C	TRUE	ENSCAFG00000012024	SYT14	1	1	2	0	1	0	47	27.3025	1	0.580905	AA	A	AB	host	B	1	1.96252	0.704	2169Ta-Dog	SNP	3
2169Ta	7	8727759	G	A	TRUE	ENSCAFG00000012024	SYT14	2	0	1	1	1	0	29	16.8462	5	2.90452	AB	A	AA	ctvt	B	1	4.12575	0.704	2169Ta-Dog	MUT	3
2169Ta	7	8727791	G	A	TRUE	ENSCAFG00000012024	SYT14	2	0	1	1	1	0	17	9.87538	6	3.48543	AB	A	AA	ctvt	B	1	4.95089	0.704	2169Ta-Dog	MUT	3
2169Ta	7	8856439	C	T	TRUE	ENSCAFG00000031193	SERTAD4	2	0	1	1	1	0	6	3.48543	12	6.97086	AB	A	AA	ctvt	B	1	9.90179	0.704	2169Ta-Dog	MUT	3
2169Ta	7	8857738	A	T	TRUE	ENSCAFG00000031193	SERTAD4	2	0	1	1	1	0	13	7.55176	8	4.64724	AB	A	AA	ctvt	B	1	6.60119	0.704	2169Ta-Dog	MUT	3
2169Ta	7	8860425	G	A	TRUE	ENSCAFG00000031193	SERTAD4	2	0	0	2	1	0	6	3.48543	10	5.80905	BB	A	AA	ctvt	B	2	4.12575	0.704	2169Ta-Dog	SNP	3
2169Ta	7	8949840	C	T	TRUE	ENSCAFG00000012038	HHAT	1	1	0	2	0	1	0	0	10	5.80905	BB	B	AB	host	A	1	0	0.704	2169Ta-Dog	SNP	3
2169Ta	7	9169023	C	T	TRUE	ENSCAFG00000012038	HHAT	2	0	1	1	1	0	16	9.29448	13	7.55176	AB	A	AA	ctvt	B	1	10.7269	0.704	2169Ta-Dog	MUT	3
2169Ta	7	9243842	G	T	TRUE	ENSCAFG00000012038	HHAT	2	0	1	1	1	0	9	5.22814	6	3.48543	AB	A	AA	ctvt	B	1	4.95089	0.704	2169Ta-Dog	MUT	3
2169Ta	7	9243868	C	A	TRUE	ENSCAFG00000012038	HHAT	2	0	0	2	1	0	2	1.16181	15	8.71357	BB	A	AA	ctvt	B	2	6.18862	0.704	2169Ta-Dog	SNP	3
2169Ta	7	9244099	C	T	TRUE	ENSCAFG00000012038	HHAT	2	0	0	2	1	0	4	2.32362	11	6.38995	BB	A	AA	ctvt	B	2	4.53832	0.704	2169Ta-Dog	SNP	3
2169Ta	7	9274980	A	G	TRUE	ENSCAFG00000012038	HHAT	0	2	0	2	1	0	1	0.580905	4	2.32362	BB	A	BB	ht_only	A	1	0.825149	0.704	2169Ta-Dog	SNP	3
2169Ta	7	9332835	C	T	TRUE	ENSCAFG00000012077	KCNH1	2	0	1	1	1	0	15	8.71357	3	1.74271	AB	A	AA	ctvt	B	1	2.47545	0.704	2169Ta-Dog	MUT	3
2169Ta	7	9353937	T	A	TRUE	ENSCAFG00000012077	KCNH1	2	0	2	0	0	1	30	17.4271	12	6.97086	AA	B	AA	ht_only	B	1	9.90179	0.704	2169Ta-Dog	MUT	3
2169Ta	7	9366033	G	A	TRUE	ENSCAFG00000012077	KCNH1	2	0	2	0	0	1	29	16.8462	12	6.97086	AA	B	AA	ht_only	B	1	9.90179	0.704	2169Ta-Dog	SNP	3
2169Ta	7	9479590	G	A	TRUE	ENSCAFG00000012077	KCNH1	0	2	2	0	0	1	50	29.0452	37	21.4935	AA	B	BB	ctvt	A	2	20.6287	0.704	2169Ta-Dog	SNP	3
2169Ta	7	9545346	G	A	TRUE	ENSCAFG00000012077	KCNH1	1	1	2	0	1	0	47	27.3025	0	0	AA	A	AB	host	B	1	0	0.704	2169Ta-Dog	SNP	3
2169Ta	7	9733887	C	T	TRUE	ENSCAFG00000012107	RCOR3	2	0	1	1	1	0	156	90.6212	42	24.398	AB	A	AA	ctvt	B	1	34.6563	0.704	2169Ta-Dog	MUT	3
2169Ta	7	9735344	C	T	TRUE	ENSCAFG00000012107	RCOR3	2	0	1	1	1	0	207	120.247	102	59.2523	AB	A	AA	ctvt	B	1	84.1652	0.704	2169Ta-Dog	MUT	3
2169Ta	7	9789537	G	A	TRUE	ENSCAFG00000012107	RCOR3	2	0	1	1	1	0	2	1.16181	0	0	AB	A	AA	ctvt	B	1	0	0.704	2169Ta-Dog	MUT	3
2169Ta	7	9817719	G	T	TRUE	ENSCAFG00000012120	TRAF5	2	0	2	0	0	1	1	0.580905	0	0	AA	B	AA	ht_only	B	1	0	0.704	2169Ta-Dog	SNP	3
2169Ta	7	9817885	C	T	TRUE	ENSCAFG00000012120	TRAF5	2	0	2	0	0	1	4	2.32362	0	0	AA	B	AA	ht_only	B	1	0	0.704	2169Ta-Dog	SNP	3
2169Ta	7	9831457	G	A	TRUE	ENSCAFG00000012120	TRAF5	2	0	1	1	1	0	9	5.22814	3	1.74271	AB	A	AA	ctvt	B	1	2.47545	0.704	2169Ta-Dog	MUT	3
2169Ta	7	9875641	C	T	TRUE	ENSCAFG00000028996	ENSCAFG00000028996	2	0	1	1	1	0	0	0	0	0	AB	A	AA	ctvt	B	1	0	0.704	2169Ta-Dog	MUT	3
2169Ta	7	9875715	C	T	TRUE	ENSCAFG00000028996	ENSCAFG00000028996	2	0	1	1	1	0	0	0	0	0	AB	A	AA	ctvt	B	1	0	0.704	2169Ta-Dog	MUT	3
2169Ta	7	9875845	C	T	TRUE	ENSCAFG00000028996	ENSCAFG00000028996	2	0	1	1	1	0	0	0	0	0	AB	A	AA	ctvt	B	1	0	0.704	2169Ta-Dog	MUT	3
2169Ta	7	9962019	G	A	TRUE	ENSCAFG00000043821	ENSCAFG00000043821	2	0	1	1	1	0	0	0	1	0.580905	AB	A	AA	ctvt	B	1	0.825149	0.704	2169Ta-Dog	MUT	3
2169Ta	7	9962047	G	A	TRUE	ENSCAFG00000043821	ENSCAFG00000043821	2	0	1	1	1	0	2	1.16181	0	0	AB	A	AA	ctvt	B	1	0	0.704	2169Ta-Dog	MUT	3
2169Ta	7	10096757	G	A	TRUE	ENSCAFG00000012155	LPGAT1	2	0	1	1	1	0	200	116.181	44	25.5598	AB	A	AA	ctvt	B	1	36.3066	0.704	2169Ta-Dog	MUT	3
2169Ta	7	10097216	A	G	TRUE	ENSCAFG00000012155	LPGAT1	2	0	1	1	1	0	174	101.077	27	15.6844	AB	A	AA	ctvt	B	1	22.279	0.704	2169Ta-Dog	SNP	3
2169Ta	7	10097741	C	T	TRUE	ENSCAFG00000012155	LPGAT1	0	2	1	1	0	1	38	22.0744	159	92.3639	AB	B	BB	ctvt	A	1	31.3557	0.704	2169Ta-Dog	SNP	3
2169Ta	7	10172652	C	G	TRUE	ENSCAFG00000012155	LPGAT1	2	0	1	1	1	0	4	2.32362	0	0	AB	A	AA	ctvt	B	1	0	0.704	2169Ta-Dog	MUT	3
2169Ta	7	10198229	T	G	TRUE	ENSCAFG00000012155	LPGAT1	2	0	2	0	0	1	0	0	1	0.580905	AA	B	AA	ht_only	B	1	0.825149	0.704	2169Ta-Dog	SNP	3
2169Ta	7	10240146	G	A	TRUE	ENSCAFG00000012176	INTS7	1	1	2	0	1	0	330	191.699	8	4.64724	AA	A	AB	host	B	1	15.7001	0.704	2169Ta-Dog	SNP	3
2169Ta	7	10269603	G	A	TRUE	ENSCAFG00000012176	INTS7	2	0	1	1	1	0	196	113.857	122	70.8704	AB	A	AA	ctvt	B	1	100.668	0.704	2169Ta-Dog	MUT	3
2169Ta	7	10276339	C	G	TRUE	ENSCAFG00000012176	INTS7	2	0	1	1	1	0	169	98.1729	72	41.8252	AB	A	AA	ctvt	B	1	59.4107	0.704	2169Ta-Dog	MUT	3
2169Ta	7	10323634	C	T	TRUE	ENSCAFG00000012260	DTL	2	0	1	1	1	0	12	6.97086	4	2.32362	AB	A	AA	ctvt	B	1	3.3006	0.704	2169Ta-Dog	MUT	3
2169Ta	7	10323910	T	C	TRUE	ENSCAFG00000012260	DTL	2	0	2	0	0	1	74	42.987	39	22.6553	AA	B	AA	ht_only	B	1	32.1808	0.704	2169Ta-Dog	SNP	3
2169Ta	7	10354435	G	A	TRUE	ENSCAFG00000012260	DTL	2	0	1	1	1	0	360	209.126	171	99.3347	AB	A	AA	ctvt	B	1	141.1	0.704	2169Ta-Dog	MUT	3
2169Ta	7	10364401	A	G	TRUE	ENSCAFG00000012260	DTL	2	0	1	1	1	0	301	174.852	139	80.7458	AB	A	AA	ctvt	B	1	114.696	0.704	2169Ta-Dog	MUT	3
2169Ta	8	28707953	G	A	TRUE	ENSCAFG00000014709	TXNDC16	2	0	0	2	1	0	9	5.22814	83	48.2151	BB	A	AA	ctvt	B	2	34.2437	0.704	2169Ta-Dog	SNP	3
2169Ta	8	28711771	G	A	TRUE	ENSCAFG00000014709	TXNDC16	2	0	1	1	1	0	57	33.1116	19	11.0372	AB	A	AA	ctvt	B	1	15.6778	0.704	2169Ta-Dog	MUT	3
2169Ta	8	28711832	A	G	TRUE	ENSCAFG00000014709	TXNDC16	2	0	0	2	0	1	8	4.64724	65	37.7588	BB	B	AA	ht_and_ctvt	B	3	17.8782	0.704	2169Ta-Dog	SNP	3
2169Ta	8	28711832	A	G	TRUE	ENSCAFG00000014709	TXNDC16	2	0	0	2	0	1	8	4.64724	65	37.7588	BB	B	AA	host	A	2	7.85007	0.704	2169Ta-Dog	SNP	3
2169Ta	8	28835409	C	T	TRUE	ENSCAFG00000014721	GPR137C	2	0	1	1	1	0	0	0	2	1.16181	AB	A	AA	ctvt	B	1	1.6503	0.704	2169Ta-Dog	MUT	3
2169Ta	8	28858307	G	A	TRUE	ENSCAFG00000014721	GPR137C	2	0	1	1	1	0	2	1.16181	0	0	AB	A	AA	ctvt	B	1	0	0.704	2169Ta-Dog	MUT	3
2169Ta	8	28858539	G	T	TRUE	ENSCAFG00000014721	GPR137C	2	0	2	0	0	1	2	1.16181	0	0	AA	B	AA	ht_only	B	1	0	0.704	2169Ta-Dog	MUT	3
2169Ta	8	28864981	T	G	TRUE	ENSCAFG00000014750	ERO1A	2	0	1	1	1	0	702	407.795	346	200.993	AB	A	AA	ctvt	B	1	285.502	0.704	2169Ta-Dog	MUT	3
2169Ta	8	28873181	C	T	TRUE	ENSCAFG00000014750	ERO1A	2	0	2	0	0	1	1026	596.008	429	249.208	AA	B	AA	ht_only	B	1	353.989	0.704	2169Ta-Dog	SNP	3
2169Ta	8	28903960	G	A	TRUE	ENSCAFG00000014750	ERO1A	2	0	0	2	1	0	334	194.022	434	252.113	BB	A	AA	ctvt	B	2	179.057	0.704	2169Ta-Dog	SNP	3
2169Ta	8	28913713	C	A	TRUE	ENSCAFG00000014750	ERO1A	2	0	1	1	1	0	393	228.296	139	80.7458	AB	A	AA	ctvt	B	1	114.696	0.704	2169Ta-Dog	MUT	3
2169Ta	8	28913775	C	T	TRUE	ENSCAFG00000014750	ERO1A	2	0	0	2	1	0	203	117.924	301	174.852	BB	A	AA	ctvt	B	2	124.185	0.704	2169Ta-Dog	SNP	3
2169Ta	9	12351964	G	A	TRUE	ENSCAFG00000046488	SMURF2	2	0	3	1	1	0	348	202.155	2	1.16181	AB	A	AA	ctvt	B	1	1.6503	0.704	2169Ta-Dog	MUT	5
2169Ta	9	12353755	A	G	TRUE	ENSCAFG00000046488	SMURF2	2	0	3	1	1	0	384	223.068	0	0	AB	A	AA	ctvt	B	1	0	0.704	2169Ta-Dog	MUT	5
2169Ta	9	12360709	C	T	TRUE	ENSCAFG00000046488	SMURF2	2	0	3	1	1	0	218	126.637	65	37.7588	AB	A	AA	ctvt	B	1	53.6347	0.704	2169Ta-Dog	MUT	5
2169Ta	9	12360723	C	T	TRUE	ENSCAFG00000046488	SMURF2	2	0	3	1	1	0	213	123.733	63	36.597	AB	A	AA	ctvt	B	1	51.9844	0.704	2169Ta-Dog	MUT	5
2169Ta	21	447332	C	T	TRUE	ENSCAFG00000003978	PGR	2	0	1	2	1	0	1	0.580905	0	0	AB	A	AA	ctvt	B	2	0	0.704	2169Ta-Dog	MUT	4
2169Ta	21	447506	C	T	TRUE	ENSCAFG00000003978	PGR	2	0	0	3	1	0	3	1.74271	0	0	BB	A	AA	ctvt	B	3	0	0.704	2169Ta-Dog	MUT	4
2169Ta	21	447519	G	A	TRUE	ENSCAFG00000003978	PGR	2	0	0	3	1	0	3	1.74271	0	0	BB	A	AA	ctvt	B	3	0	0.704	2169Ta-Dog	MUT	4
2169Ta	21	447702	A	T	TRUE	ENSCAFG00000003978	PGR	0	2	2	1	1	0	0	0	9	5.22814	AB	A	BB	ht_and_ctvt	A	3	0	0.704	2169Ta-Dog	SNP	4
2169Ta	21	447779	G	T	TRUE	ENSCAFG00000003978	PGR	2	0	2	1	1	0	7	4.06633	0	0	AB	A	AA	ctvt	B	1	0	0.704	2169Ta-Dog	MUT	4
2169Ta	21	447793	G	A	TRUE	ENSCAFG00000003978	PGR	2	0	2	1	1	0	7	4.06633	0	0	AB	A	AA	ctvt	B	1	0	0.704	2169Ta-Dog	MUT	4
2169Ta	21	450889	G	A	TRUE	ENSCAFG00000003978	PGR	2	0	1	2	1	0	16	9.29448	0	0	AB	A	AA	ctvt	B	2	0	0.704	2169Ta-Dog	MUT	4
2169Ta	21	521575	G	A	TRUE	ENSCAFG00000003978	PGR	2	0	2	1	1	0	20	11.6181	0	0	AB	A	AA	ctvt	B	1	0	0.704	2169Ta-Dog	MUT	4
2169Ta	21	521861	G	A	TRUE	ENSCAFG00000003978	PGR	2	0	2	1	1	0	11	6.38995	0	0	AB	A	AA	ctvt	B	1	0	0.704	2169Ta-Dog	MUT	4
2169Ta	21	552205	C	T	TRUE	ENSCAFG00000003978	PGR	2	0	3	0	0	1	4	2.32362	0	0	AA	B	AA	ht_only	B	1	0	0.704	2169Ta-Dog	MUT	4
2169Ta	21	622710	G	A	TRUE	ENSCAFG00000003991	ARHGAP42	2	0	2	1	1	0	226	131.285	30	17.4271	AB	A	AA	ctvt	B	1	24.7545	0.704	2169Ta-Dog	MUT	4
2169Ta	21	660646	A	T	TRUE	ENSCAFG00000003991	ARHGAP42	2	0	2	1	1	0	215	124.895	71	41.2443	AB	A	AA	ctvt	B	1	58.5856	0.704	2169Ta-Dog	MUT	4
2169Ta	21	970537	C	T	TRUE	ENSCAFG00000047045	ENSCAFG00000047045	2	0	3	2	1	0	0	0	0	0	AB	A	AA	ctvt	B	2	0	0.704	2169Ta-Dog	MUT	6
2169Ta	21	970885	C	T	TRUE	ENSCAFG00000047045	ENSCAFG00000047045	2	0	4	1	1	0	0	0	0	0	AB	A	AA	ctvt	B	1	0	0.704	2169Ta-Dog	MUT	6
2169Ta	21	1134911	C	T	TRUE	ENSCAFG00000004018	CNTN5	2	0	1	4	1	0	0	0	0	0	AB	A	AA	ctvt	B	4	0	0.704	2169Ta-Dog	MUT	6
2169Ta	21	1173017	A	G	TRUE	ENSCAFG00000004018	CNTN5	2	0	1	4	1	0	0	0	0	0	AB	A	AA	ctvt	B	4	0	0.704	2169Ta-Dog	MUT	6
2169Ta	21	1183320	C	T	TRUE	ENSCAFG00000004018	CNTN5	2	0	4	1	1	0	0	0	0	0	AB	A	AA	ctvt	B	1	0	0.704	2169Ta-Dog	MUT	6
2169Ta	21	1214700	T	C	TRUE	ENSCAFG00000004018	CNTN5	2	0	4	1	1	0	0	0	0	0	AB	A	AA	ctvt	B	1	0	0.704	2169Ta-Dog	MUT	6
2169Ta	21	1417180	A	G	TRUE	ENSCAFG00000004018	CNTN5	2	0	4	1	1	0	2	1.16181	0	0	AB	A	AA	ctvt	B	1	0	0.704	2169Ta-Dog	MUT	6
2169Ta	21	1461423	G	A	TRUE	ENSCAFG00000004018	CNTN5	2	0	4	1	1	0	0	0	0	0	AB	A	AA	ctvt	B	1	0	0.704	2169Ta-Dog	MUT	6
2169Ta	21	1461436	G	A	TRUE	ENSCAFG00000004018	CNTN5	2	0	4	1	1	0	0	0	0	0	AB	A	AA	ctvt	B	1	0	0.704	2169Ta-Dog	MUT	6
2169Ta	21	28683025	T	C	TRUE	ENSCAFG00000024867	TRIM22	2	0	0	2	1	0	4	2.32362	0	0	BB	A	AA	ctvt	B	2	0	0.704	2169Ta-Dog	SNP	3
2169Ta	21	28687846	G	C	TRUE	ENSCAFG00000024867	TRIM22	2	0	0	2	1	0	35	20.3317	0	0	BB	A	AA	ctvt	B	2	0	0.704	2169Ta-Dog	SNP	3
2169Ta	21	28688079	G	A	TRUE	ENSCAFG00000024867	TRIM22	2	0	1	1	1	0	31	18.0081	0	0	AB	A	AA	ctvt	B	1	0	0.704	2169Ta-Dog	MUT	3
2169Ta	21	28688122	T	C	TRUE	ENSCAFG00000024867	TRIM22	2	0	1	1	1	0	26	15.1035	0	0	AB	A	AA	ctvt	B	1	0	0.704	2169Ta-Dog	MUT	3
2169Ta	21	28688785	G	A	TRUE	ENSCAFG00000024867	TRIM22	2	0	1	1	1	0	30	17.4271	0	0	AB	A	AA	ctvt	B	1	0	0.704	2169Ta-Dog	MUT	3
2169Ta	21	28694727	T	A	TRUE	ENSCAFG00000024867	TRIM22	2	0	1	1	1	0	22	12.7799	0	0	AB	A	AA	ctvt	B	1	0	0.704	2169Ta-Dog	SNP	3
2169Ta	21	28694738	T	C	TRUE	ENSCAFG00000024867	TRIM22	0	2	2	0	0	1	0	0	23	13.3608	AA	B	BB	ctvt	A	2	0	0.704	2169Ta-Dog	SNP	3
2169Ta	21	28694843	G	T	TRUE	ENSCAFG00000024867	TRIM22	2	0	1	1	1	0	19	11.0372	0	0	AB	A	AA	ctvt	B	1	0	0.704	2169Ta-Dog	MUT	3
2169Ta	21	28695114	C	A	TRUE	ENSCAFG00000024867	TRIM22	2	0	2	0	0	1	25	14.5226	0	0	AA	B	AA	ht_only	B	1	0	0.704	2169Ta-Dog	MUT	3
2169Ta	21	28695164	T	C	TRUE	ENSCAFG00000024867	TRIM22	0	2	2	0	0	1	0	0	32	18.589	AA	B	BB	ctvt	A	2	0	0.704	2169Ta-Dog	SNP	3
2169Ta	21	28713724	G	A	TRUE	ENSCAFG00000029611	OR52H9	0	2	2	0	0	1	0	0	0	0	AA	B	BB	ctvt	A	2	0	0.704	2169Ta-Dog	SNP	3
2169Ta	21	28713846	A	G	TRUE	ENSCAFG00000029611	OR52H9	0	2	2	0	0	1	0	0	0	0	AA	B	BB	ctvt	A	2	0	0.704	2169Ta-Dog	SNP	3
2169Ta	21	28713916	G	A	TRUE	ENSCAFG00000029611	OR52H9	0	2	2	0	0	1	0	0	0	0	AA	B	BB	ctvt	A	2	0	0.704	2169Ta-Dog	SNP	3
2169Ta	21	28713981	T	A	TRUE	ENSCAFG00000029611	OR52H9	2	0	2	0	0	1	2	1.16181	0	0	AA	B	AA	ht_only	B	1	0	0.704	2169Ta-Dog	SNP	3
2169Ta	21	28714264	G	A	TRUE	ENSCAFG00000029611	OR52H9	0	2	2	0	1	0	0	0	0	0	AA	A	BB	ht_and_ctvt	A	3	0	0.704	2169Ta-Dog	SNP	3
2169Ta	21	28714264	G	A	TRUE	ENSCAFG00000029611	OR52H9	0	2	2	0	1	0	0	0	0	0	AA	A	BB	host	B	2	0	0.704	2169Ta-Dog	SNP	3
2169Ta	21	28714308	T	G	TRUE	ENSCAFG00000029611	OR52H9	0	2	2	0	0	1	0	0	1	0.580905	AA	B	BB	ctvt	A	2	0	0.704	2169Ta-Dog	SNP	3
2169Ta	21	28714344	G	A	TRUE	ENSCAFG00000029611	OR52H9	0	2	2	0	0	1	0	0	2	1.16181	AA	B	BB	ctvt	A	2	0	0.704	2169Ta-Dog	SNP	3
2169Ta	21	28714638	T	C	TRUE	ENSCAFG00000029611	OR52H9	0	2	2	0	1	0	0	0	0	0	AA	A	BB	ht_and_ctvt	A	3	0	0.704	2169Ta-Dog	SNP	3
2169Ta	21	28714638	T	C	TRUE	ENSCAFG00000029611	OR52H9	0	2	2	0	1	0	0	0	0	0	AA	A	BB	host	B	2	0	0.704	2169Ta-Dog	SNP	3
2169Ta	21	28714708	G	T	TRUE	ENSCAFG00000029611	OR52H9	2	0	2	0	0	1	2	1.16181	0	0	AA	B	AA	ht_only	B	1	0	0.704	2169Ta-Dog	SNP	3
2169Ta	21	28714749	C	T	TRUE	ENSCAFG00000029611	OR52H9	0	2	2	0	1	0	0	0	1	0.580905	AA	A	BB	ht_and_ctvt	A	3	0	0.704	2169Ta-Dog	SNP	3
2169Ta	21	28714749	C	T	TRUE	ENSCAFG00000029611	OR52H9	0	2	2	0	1	0	0	0	1	0.580905	AA	A	BB	host	B	2	0.981258	0.704	2169Ta-Dog	SNP	3
2169Ta	21	28725854	G	A	TRUE	ENSCAFG00000041265	OR52H7	2	0	2	0	0	1	0	0	0	0	AA	B	AA	ht_only	B	1	0	0.704	2169Ta-Dog	MUT	3
2169Ta	21	28725945	G	A	TRUE	ENSCAFG00000041265	OR52H7	2	0	1	1	1	0	1	0.580905	0	0	AB	A	AA	ctvt	B	1	0	0.704	2169Ta-Dog	MUT	3
2169Ta	21	28726010	T	C	TRUE	ENSCAFG00000041265	OR52H7	2	0	2	0	0	1	0	0	0	0	AA	B	AA	ht_only	B	1	0	0.704	2169Ta-Dog	SNP	3
2169Ta	21	28726402	G	A	TRUE	ENSCAFG00000041265	OR52H7	0	2	2	0	1	0	0	0	0	0	AA	A	BB	ht_and_ctvt	A	3	0	0.704	2169Ta-Dog	SNP	3
2169Ta	21	28726402	G	A	TRUE	ENSCAFG00000041265	OR52H7	0	2	2	0	1	0	0	0	0	0	AA	A	BB	host	B	2	0	0.704	2169Ta-Dog	SNP	3
2169Ta	21	28739423	A	T	TRUE	ENSCAFG00000006276	OR52D3	2	0	1	1	1	0	0	0	0	0	AB	A	AA	ctvt	B	1	0	0.704	2169Ta-Dog	MUT	3
2169Ta	21	28739441	C	T	TRUE	ENSCAFG00000006276	OR52D3	0	2	2	0	1	0	0	0	0	0	AA	A	BB	ht_and_ctvt	A	3	0	0.704	2169Ta-Dog	SNP	3
2169Ta	21	28739441	C	T	TRUE	ENSCAFG00000006276	OR52D3	0	2	2	0	1	0	0	0	0	0	AA	A	BB	host	B	2	0	0.704	2169Ta-Dog	SNP	3
2169Ta	21	28739488	G	A	TRUE	ENSCAFG00000006276	OR52D3	2	0	2	0	0	1	0	0	0	0	AA	B	AA	ht_only	B	1	0	0.704	2169Ta-Dog	SNP	3
2169Ta	21	28739801	G	A	TRUE	ENSCAFG00000006276	OR52D3	2	0	1	1	1	0	0	0	0	0	AB	A	AA	ctvt	B	1	0	0.704	2169Ta-Dog	MUT	3
2169Ta	21	28755030	T	C	TRUE	ENSCAFG00000043331	OR52U1	2	0	0	1	1	0	0	0	0	0	BB	A	AA	ctvt	B	1	0	0.704	2169Ta-Dog	MUT	2
2169Ta	21	28755370	G	A	TRUE	ENSCAFG00000043331	OR52U1	2	0	0	1	1	0	0	0	0	0	BB	A	AA	ctvt	B	1	0	0.704	2169Ta-Dog	MUT	2
2169Ta	34	6239738	G	A	TRUE	ENSCAFG00000010238	ADCY2	2	0	1	1	1	0	0	0	1	0.580905	AB	A	AA	ctvt	B	1	0.825149	0.704	2169Ta-Dog	MUT	3
2169Ta	34	6245938	G	A	TRUE	ENSCAFG00000010238	ADCY2	2	0	1	1	1	0	4	2.32362	0	0	AB	A	AA	ctvt	B	1	0	0.704	2169Ta-Dog	MUT	3
2169Ta	34	26347797	G	A	TRUE	ENSCAFG00000014222	ENSCAFG00000014222	1	1	1	0	1	0	16	9.29448	9	5.22814	AA	A	AB	host	B	1	17.6627	0.704	2169Ta-Dog	SNP	2
2169Tb	1	30251069	G	A	TRUE	ENSCAFG00000000267	TNFAIP3	2	0	1	1	1	0	129	97.0334	41	30.8401	AB	A	AA	ctvt	B	1	43.8069	0.704	2169Ta-Dog	MUT	3
2169Tb	1	30251146	A	T	TRUE	ENSCAFG00000000267	TNFAIP3	2	0	1	1	1	0	135	101.547	36	27.0791	AB	A	AA	ctvt	B	1	38.4646	0.704	2169Ta-Dog	MUT	3
2169Tb	1	30255534	C	T	TRUE	ENSCAFG00000000267	TNFAIP3	2	0	1	1	1	0	105	78.9807	26	19.5571	AB	A	AA	ctvt	B	1	27.78	0.704	2169Ta-Dog	MUT	3
2169Tb	1	30258121	C	T	TRUE	ENSCAFG00000000267	TNFAIP3	2	0	0	2	1	0	78	58.6714	61	45.884	BB	A	AA	ctvt	B	2	32.5881	0.704	2169Ta-Dog	SNP	3
2169Tb	1	30258345	C	T	TRUE	ENSCAFG00000000267	TNFAIP3	2	0	1	1	1	0	105	78.9807	38	28.5835	AB	A	AA	ctvt	B	1	40.6016	0.704	2169Ta-Dog	MUT	3
2169Tb	1	30258367	C	T	TRUE	ENSCAFG00000000267	TNFAIP3	2	0	1	1	1	0	111	83.4939	23	17.3005	AB	A	AA	ctvt	B	1	24.5746	0.704	2169Ta-Dog	MUT	3
2169Tb	1	30258430	A	G	TRUE	ENSCAFG00000000267	TNFAIP3	0	2	0	2	1	0	8	6.01758	163	122.608	BB	A	BB	ht_only	A	1	8.5477	0.704	2169Ta-Dog	SNP	3
2169Tb	1	30258765	C	T	TRUE	ENSCAFG00000000267	TNFAIP3	2	0	1	1	1	0	122	91.7681	42	31.5923	AB	A	AA	ctvt	B	1	44.8754	0.704	2169Ta-Dog	MUT	3
2169Tb	1	30258815	C	T	TRUE	ENSCAFG00000000267	TNFAIP3	2	0	1	1	1	0	112	84.2461	23	17.3005	AB	A	AA	ctvt	B	1	24.5746	0.704	2169Ta-Dog	MUT	3
2169Tb	1	30260929	T	C	TRUE	ENSCAFG00000000267	TNFAIP3	0	2	0	2	1	0	6	4.51318	108	81.2373	BB	A	BB	ht_only	A	1	6.41077	0.704	2169Ta-Dog	SNP	3
2169Tb	1	30435025	C	T	TRUE	ENSCAFG00000030892	PERP	2	0	1	0	0	1	0	0	0	0	AA	B	AA	ht_only	B	1	0	0.704	2169Ta-Dog	SNP	2
2169Tb	1	30435030	T	C	TRUE	ENSCAFG00000030892	PERP	2	0	1	0	0	1	0	0	0	0	AA	B	AA	ht_only	B	1	0	0.704	2169Ta-Dog	SNP	2
2169Tb	1	30435031	C	T	TRUE	ENSCAFG00000030892	PERP	2	0	1	0	0	1	0	0	0	0	AA	B	AA	ht_only	B	1	0	0.704	2169Ta-Dog	SNP	2
2169Tb	1	30435445	A	G	TRUE	ENSCAFG00000030892	PERP	1	1	1	0	1	0	0	0	0	0	AA	A	AB	host	B	1	0	0.704	2169Ta-Dog	SNP	2
2169Tb	1	30435462	C	G	TRUE	ENSCAFG00000030892	PERP	1	1	1	0	1	0	0	0	0	0	AA	A	AB	host	B	1	0	0.704	2169Ta-Dog	SNP	2
2169Tb	1	30435733	G	A	TRUE	ENSCAFG00000030892	PERP	2	0	0	1	1	0	0	0	0	0	BB	A	AA	ctvt	B	1	0	0.704	2169Ta-Dog	MUT	2
2169Tb	1	30435853	A	C	TRUE	ENSCAFG00000030892	PERP	2	0	0	1	1	0	0	0	0	0	BB	A	AA	ctvt	B	1	0	0.704	2169Ta-Dog	SNP	2
2169Tb	1	30550857	C	T	TRUE	ENSCAFG00000000272	ARFGEF3	0	2	0	1	1	0	4	3.00879	5	3.76099	BB	A	BB	ht_only	A	1	4.27385	0.704	2169Ta-Dog	SNP	2
2169Tb	1	30551012	G	A	TRUE	ENSCAFG00000000272	ARFGEF3	0	2	0	1	1	0	1	0.752197	2	1.50439	BB	A	BB	ht_only	A	1	1.06846	0.704	2169Ta-Dog	SNP	2
2169Tb	1	30551209	T	C	TRUE	ENSCAFG00000000272	ARFGEF3	0	2	0	1	1	0	4	3.00879	2	1.50439	BB	A	BB	ht_only	A	1	4.27385	0.704	2169Ta-Dog	SNP	2
2169Tb	1	30551313	G	A	TRUE	ENSCAFG00000000272	ARFGEF3	2	0	0	1	1	0	4	3.00879	5	3.76099	BB	A	AA	ctvt	B	1	5.34231	0.704	2169Ta-Dog	MUT	2
2169Tb	1	30551580	G	A	TRUE	ENSCAFG00000000272	ARFGEF3	1	1	1	0	1	0	13	9.77856	0	0	AA	A	AB	host	B	1	0	0.704	2169Ta-Dog	SNP	2
2169Tb	1	30561115	T	C	TRUE	ENSCAFG00000000272	ARFGEF3	2	0	1	0	0	1	30	22.5659	15	11.283	AA	B	AA	ht_only	B	1	16.0269	0.704	2169Ta-Dog	SNP	2
2169Tb	1	30568445	C	T	TRUE	ENSCAFG00000000272	ARFGEF3	2	0	1	0	0	1	17	12.7874	22	16.5483	AA	B	AA	ht_only	B	1	23.5062	0.704	2169Ta-Dog	SNP	2
2169Tb	1	30568466	C	T	TRUE	ENSCAFG00000000272	ARFGEF3	1	1	1	0	1	0	38	28.5835	1	0.752197	AA	A	AB	host	B	1	2.54121	0.704	2169Ta-Dog	SNP	2
2169Tb	1	30569533	C	T	TRUE	ENSCAFG00000000272	ARFGEF3	2	0	1	0	0	1	10	7.52197	10	7.52197	AA	B	AA	ht_only	B	1	10.6846	0.704	2169Ta-Dog	MUT	2
2169Tb	1	30587755	G	A	TRUE	ENSCAFG00000000272	ARFGEF3	2	0	1	0	0	1	34	25.5747	22	16.5483	AA	B	AA	ht_only	B	1	23.5062	0.704	2169Ta-Dog	MUT	2
2169Tb	1	30587785	C	A	TRUE	ENSCAFG00000000272	ARFGEF3	2	0	1	0	0	1	25	18.8049	22	16.5483	AA	B	AA	ht_only	B	1	23.5062	0.704	2169Ta-Dog	SNP	2
2169Tb	1	30587845	G	A	TRUE	ENSCAFG00000000272	ARFGEF3	2	0	0	1	1	0	22	16.5483	17	12.7874	BB	A	AA	ctvt	B	1	18.1639	0.704	2169Ta-Dog	MUT	2
2169Tb	1	30587992	G	A	TRUE	ENSCAFG00000000272	ARFGEF3	2	0	1	0	0	1	20	15.0439	24	18.0527	AA	B	AA	ht_only	B	1	25.6431	0.704	2169Ta-Dog	MUT	2
2169Tb	1	30607036	G	A	TRUE	ENSCAFG00000000272	ARFGEF3	2	0	1	0	0	1	28	21.0615	23	17.3005	AA	B	AA	ht_only	B	1	24.5746	0.704	2169Ta-Dog	SNP	2
2169Tb	1	30607058	G	A	TRUE	ENSCAFG00000000272	ARFGEF3	2	0	0	1	1	0	22	16.5483	20	15.0439	BB	A	AA	ctvt	B	1	21.3692	0.704	2169Ta-Dog	MUT	2
2169Tb	1	30610468	G	A	TRUE	ENSCAFG00000000272	ARFGEF3	2	0	0	1	1	0	19	14.2917	17	12.7874	BB	A	AA	ctvt	B	1	18.1639	0.704	2169Ta-Dog	MUT	2
2169Tb	1	30615416	G	A	TRUE	ENSCAFG00000000272	ARFGEF3	2	0	1	0	0	1	13	9.77856	17	12.7874	AA	B	AA	ht_only	B	1	18.1639	0.704	2169Ta-Dog	MUT	2
2169Tb	1	30648002	G	A	TRUE	ENSCAFG00000000272	ARFGEF3	2	0	0	1	1	0	7	5.26538	15	11.283	BB	A	AA	ctvt	B	1	16.0269	0.704	2169Ta-Dog	MUT	2
2169Tb	1	30717286	G	A	TRUE	ENSCAFG00000000274	HEBP2	2	0	0	1	1	0	40	30.0879	22	16.5483	BB	A	AA	ctvt	B	1	23.5062	0.704	2169Ta-Dog	MUT	2
2169Tb	1	30746102	C	T	TRUE	ENSCAFG00000000275	NHSL1	2	0	0	1	1	0	98	73.7153	94	70.7065	BB	A	AA	ctvt	B	1	100.435	0.704	2169Ta-Dog	MUT	2
2169Tb	1	30746463	G	A	TRUE	ENSCAFG00000000275	NHSL1	1	1	0	1	0	1	2	1.50439	189	142.165	BB	B	AB	host	A	1	5.08241	0.704	2169Ta-Dog	SNP	2
2169Tb	1	30746733	C	T	TRUE	ENSCAFG00000000275	NHSL1	2	0	1	0	0	1	62	46.6362	35	26.3269	AA	B	AA	ht_only	B	1	37.3962	0.704	2169Ta-Dog	SNP	2
2169Tb	1	30746948	C	G	TRUE	ENSCAFG00000000275	NHSL1	1	1	0	1	0	1	1	0.752197	181	136.148	BB	B	AB	host	A	1	2.54121	0.704	2169Ta-Dog	SNP	2
2169Tb	1	30747320	G	A	TRUE	ENSCAFG00000000275	NHSL1	2	0	0	1	1	0	85	63.9368	60	45.1318	BB	A	AA	ctvt	B	1	64.1077	0.704	2169Ta-Dog	MUT	2
2169Tb	1	30747611	T	C	TRUE	ENSCAFG00000000275	NHSL1	1	1	0	1	0	1	2	1.50439	175	131.635	BB	B	AB	host	A	1	5.08241	0.704	2169Ta-Dog	SNP	2
2169Tb	1	30747747	C	A	TRUE	ENSCAFG00000000275	NHSL1	1	1	0	1	0	1	3	2.25659	237	178.271	BB	B	AB	host	A	1	7.62362	0.704	2169Ta-Dog	SNP	2
2169Tb	1	31044250	G	T	TRUE	ENSCAFG00000000277	CCDC28A	1	1	1	0	1	0	31	23.3181	2	1.50439	AA	A	AB	host	B	1	5.08241	0.704	2169Ta-Dog	SNP	2
2169Tb	1	31052443	C	T	TRUE	ENSCAFG00000000277	CCDC28A	2	0	0	1	1	0	107	80.4851	87	65.4412	BB	A	AA	ctvt	B	1	92.9562	0.704	2169Ta-Dog	MUT	2
2169Tb	1	31111470	C	G	TRUE	ENSCAFG00000046446	ECT2L	1	1	1	0	1	0	0	0	0	0	AA	A	AB	host	B	1	0	0.704	2169Ta-Dog	SNP	2
2169Tb	1	31111522	C	T	TRUE	ENSCAFG00000046446	ECT2L	1	1	1	0	1	0	0	0	0	0	AA	A	AB	host	B	1	0	0.704	2169Ta-Dog	SNP	2
2169Tb	1	31113165	G	A	TRUE	ENSCAFG00000046446	ECT2L	0	2	1	0	1	0	1	0.752197	0	0	AA	A	BB	ht_and_ctvt	A	2	0.534231	0.704	2169Ta-Dog	SNP	2
2169Tb	1	31113165	G	A	TRUE	ENSCAFG00000046446	ECT2L	0	2	1	0	1	0	1	0.752197	0	0	AA	A	BB	host	B	2	0	0.704	2169Ta-Dog	SNP	2
2169Tb	1	31113184	A	G	TRUE	ENSCAFG00000046446	ECT2L	2	0	1	0	0	1	1	0.752197	0	0	AA	B	AA	ht_only	B	1	0	0.704	2169Ta-Dog	SNP	2
2169Tb	1	31115182	T	A	TRUE	ENSCAFG00000046446	ECT2L	2	0	1	0	0	1	0	0	0	0	AA	B	AA	ht_only	B	1	0	0.704	2169Ta-Dog	SNP	2
2169Tb	1	31123129	A	G	TRUE	ENSCAFG00000046446	ECT2L	1	1	0	1	0	1	0	0	0	0	BB	B	AB	host	A	1	0	0.704	2169Ta-Dog	SNP	2
2169Tb	1	31139292	C	T	TRUE	ENSCAFG00000046446	ECT2L	2	0	0	1	1	0	8	6.01758	7	5.26538	BB	A	AA	ctvt	B	1	7.47923	0.704	2169Ta-Dog	MUT	2
2169Tb	1	31254559	G	A	TRUE	ENSCAFG00000000281	ABRACL	2	0	0	1	1	0	6	4.51318	2	1.50439	BB	A	AA	ctvt	B	1	2.13692	0.704	2169Ta-Dog	SNP	2
2169Tb	1	31256465	C	A	TRUE	ENSCAFG00000000281	ABRACL	0	2	1	0	1	0	37	27.8313	3	2.25659	AA	A	BB	ht_and_ctvt	A	2	19.7665	0.704	2169Ta-Dog	SNP	2
2169Tb	1	31256465	C	A	TRUE	ENSCAFG00000000281	ABRACL	0	2	1	0	1	0	37	27.8313	3	2.25659	AA	A	BB	host	B	2	3.81181	0.704	2169Ta-Dog	SNP	2
2169Tb	1	31260911	T	C	TRUE	ENSCAFG00000000281	ABRACL	2	0	1	0	0	1	62	46.6362	280	210.615	AA	B	AA	ht_only	B	1	299.169	0.704	2169Ta-Dog	SNP	2
2169Tb	1	31260920	C	T	TRUE	ENSCAFG00000000281	ABRACL	2	0	1	0	0	1	70	52.6538	316	237.694	AA	B	AA	ht_only	B	1	337.634	0.704	2169Ta-Dog	SNP	2
2169Tb	1	31267074	G	A	TRUE	ENSCAFG00000000281	ABRACL	2	0	0	1	1	0	260	195.571	104	78.2285	BB	A	AA	ctvt	B	1	111.12	0.704	2169Ta-Dog	MUT	2
2169Tb	1	31363065	A	G	TRUE	ENSCAFG00000000282	HECA	2	0	0	1	1	0	14	10.5308	12	9.02637	BB	A	AA	ctvt	B	1	12.8215	0.704	2169Ta-Dog	SNP	2
2169Tb	1	31363343	C	T	TRUE	ENSCAFG00000000282	HECA	2	0	0	1	1	0	161	121.104	114	85.7505	BB	A	AA	ctvt	B	1	121.805	0.704	2169Ta-Dog	SNP	2
2169Tb	1	31464589	A	G	TRUE	ENSCAFG00000000283	TXLNB	2	0	0	1	1	0	2	1.50439	0	0	BB	A	AA	ctvt	B	1	0	0.704	2169Ta-Dog	SNP	2
2169Tb	1	31524148	G	A	TRUE	ENSCAFG00000000285	CITED2	2	0	0	1	1	0	32	24.0703	113	84.9983	BB	A	AA	ctvt	B	1	120.736	0.704	2169Ta-Dog	MUT	2
2169Tb	1	31524543	A	G	TRUE	ENSCAFG00000000285	CITED2	2	0	0	1	1	0	116	87.2549	670	503.972	BB	A	AA	ctvt	B	1	715.87	0.704	2169Ta-Dog	SNP	2
2169Tb	1	31524833	G	A	TRUE	ENSCAFG00000000285	CITED2	1	1	0	1	0	1	0	0	14	10.5308	BB	B	AB	host	A	1	0	0.704	2169Ta-Dog	SNP	2
2169Tb	1	31524846	A	G	TRUE	ENSCAFG00000000285	CITED2	2	0	0	1	1	0	2	1.50439	14	10.5308	BB	A	AA	ctvt	B	1	14.9585	0.704	2169Ta-Dog	SNP	2
2169Tb	1	31524875	G	T	TRUE	ENSCAFG00000000285	CITED2	1	1	1	0	1	0	13	9.77856	0	0	AA	A	AB	host	B	1	0	0.704	2169Ta-Dog	SNP	2
2169Tb	1	32168181	C	G	TRUE	ENSCAFG00000044240	ENSCAFG00000044240	2	0	0	1	1	0	0	0	1	0.752197	BB	A	AA	ctvt	B	1	1.06846	0.704	2169Ta-Dog	SNP	2
2169Tb	1	32168247	G	C	TRUE	ENSCAFG00000044240	ENSCAFG00000044240	2	0	0	1	1	0	0	0	0	0	BB	A	AA	ctvt	B	1	0	0.704	2169Ta-Dog	MUT	2
2169Tb	1	32539272	G	A	TRUE	ENSCAFG00000000291	ENSCAFG00000000291	2	0	0	0	0	1	0	0	0	0	-	B	AA	ht_only	B	1	0	0.704	2169Ta-Dog	SNP	1
2169Tb	1	32539272	G	A	TRUE	ENSCAFG00000000291	ENSCAFG00000000291	2	0	0	0	0	1	0	0	0	0	-	B	AA	host	A	2	0	0.704	2169Ta-Dog	SNP	1
2169Tb	1	32539311	A	T	TRUE	ENSCAFG00000000291	ENSCAFG00000000291	0	2	0	0	1	0	0	0	0	0	-	A	BB	ht_only	A	1	0	0.704	2169Ta-Dog	SNP	1
2169Tb	1	32539311	A	T	TRUE	ENSCAFG00000000291	ENSCAFG00000000291	0	2	0	0	1	0	0	0	0	0	-	A	BB	host	B	2	0	0.704	2169Ta-Dog	SNP	1
2169Tb	1	32539377	T	C	TRUE	ENSCAFG00000000291	ENSCAFG00000000291	1	1	0	0	1	0	0	0	0	0	-	A	AB	host	B	1	0	0.704	2169Ta-Dog	SNP	1
2169Tb	1	32539482	C	G	TRUE	ENSCAFG00000000291	ENSCAFG00000000291	1	1	0	0	1	0	0	0	0	0	-	A	AB	host	B	1	0	0.704	2169Ta-Dog	SNP	1
2169Tb	1	32539505	G	A	TRUE	ENSCAFG00000000291	ENSCAFG00000000291	1	1	0	0	1	0	0	0	0	0	-	A	AB	host	B	1	0	0.704	2169Ta-Dog	SNP	1
2169Tb	1	32539536	T	A	TRUE	ENSCAFG00000000291	ENSCAFG00000000291	1	1	0	0	1	0	0	0	0	0	-	A	AB	host	B	1	0	0.704	2169Ta-Dog	SNP	1
2169Tb	1	32539557	G	T	TRUE	ENSCAFG00000000291	ENSCAFG00000000291	2	0	0	0	0	1	0	0	0	0	-	B	AA	ht_only	B	1	0	0.704	2169Ta-Dog	SNP	1
2169Tb	1	32539557	G	T	TRUE	ENSCAFG00000000291	ENSCAFG00000000291	2	0	0	0	0	1	0	0	0	0	-	B	AA	host	A	2	0	0.704	2169Ta-Dog	SNP	1
2169Tb	1	32539852	C	T	TRUE	ENSCAFG00000000291	ENSCAFG00000000291	1	1	0	0	1	0	0	0	0	0	-	A	AB	host	B	1	0	0.704	2169Ta-Dog	SNP	1
2169Tb	1	32539955	G	A	TRUE	ENSCAFG00000000291	ENSCAFG00000000291	1	1	0	0	1	0	0	0	0	0	-	A	AB	host	B	1	0	0.704	2169Ta-Dog	SNP	1
2169Tb	1	32539987	C	G	TRUE	ENSCAFG00000000291	ENSCAFG00000000291	1	1	0	0	1	0	0	0	0	0	-	A	AB	host	B	1	0	0.704	2169Ta-Dog	SNP	1
2169Tb	1	32540227	C	G	TRUE	ENSCAFG00000000291	ENSCAFG00000000291	1	1	0	0	1	0	0	0	0	0	-	A	AB	host	B	1	0	0.704	2169Ta-Dog	SNP	1
2169Tb	7	26591	C	T	TRUE	ENSCAFG00000010274	CHI3L1	2	0	1	1	1	0	0	0	0	0	AB	A	AA	ctvt	B	1	0	0.704	2169Ta-Dog	MUT	3
2169Tb	7	26881	C	T	TRUE	ENSCAFG00000010274	CHI3L1	2	0	1	1	1	0	0	0	0	0	AB	A	AA	ctvt	B	1	0	0.704	2169Ta-Dog	MUT	3
2169Tb	7	26882	G	A	TRUE	ENSCAFG00000010274	CHI3L1	2	0	1	1	1	0	0	0	0	0	AB	A	AA	ctvt	B	1	0	0.704	2169Ta-Dog	MUT	3
2169Tb	7	27625	G	A	TRUE	ENSCAFG00000010274	CHI3L1	2	0	1	1	1	0	28	21.0615	0	0	AB	A	AA	ctvt	B	1	0	0.704	2169Ta-Dog	MUT	3
2169Tb	7	32630	C	T	TRUE	ENSCAFG00000010274	CHI3L1	2	0	1	1	1	0	22	16.5483	0	0	AB	A	AA	ctvt	B	1	0	0.704	2169Ta-Dog	MUT	3
2169Tb	7	32945	C	T	TRUE	ENSCAFG00000010274	CHI3L1	2	0	1	1	1	0	29	21.8137	0	0	AB	A	AA	ctvt	B	1	0	0.704	2169Ta-Dog	MUT	3
2169Tb	7	33071	G	T	TRUE	ENSCAFG00000010274	CHI3L1	2	0	2	0	0	1	25	18.8049	0	0	AA	B	AA	ht_only	B	1	0	0.704	2169Ta-Dog	MUT	3
2169Tb	7	33397	A	C	TRUE	ENSCAFG00000010274	CHI3L1	2	0	1	1	1	0	4	3.00879	0	0	AB	A	AA	ctvt	B	1	0	0.704	2169Ta-Dog	MUT	3
2169Tb	7	36608	G	A	TRUE	ENSCAFG00000010288	MYBPH	2	0	1	1	1	0	2	1.50439	0	0	AB	A	AA	ctvt	B	1	0	0.704	2169Ta-Dog	MUT	3
2169Tb	7	37586	G	A	TRUE	ENSCAFG00000010288	MYBPH	2	0	2	0	0	1	0	0	0	0	AA	B	AA	ht_only	B	1	0	0.704	2169Ta-Dog	SNP	3
2169Tb	7	42059	C	T	TRUE	ENSCAFG00000010288	MYBPH	2	0	0	2	1	0	0	0	0	0	BB	A	AA	ctvt	B	2	0	0.704	2169Ta-Dog	SNP	3
2169Tb	7	42228	G	A	TRUE	ENSCAFG00000010288	MYBPH	2	0	1	1	1	0	0	0	0	0	AB	A	AA	ctvt	B	1	0	0.704	2169Ta-Dog	MUT	3
2169Tb	7	43549	C	G	TRUE	ENSCAFG00000010288	MYBPH	2	0	2	0	0	1	0	0	0	0	AA	B	AA	ht_only	B	1	0	0.704	2169Ta-Dog	MUT	3
2169Tb	7	45691	C	T	TRUE	ENSCAFG00000010298	ADORA1	2	0	1	1	1	0	0	0	0	0	AB	A	AA	ctvt	B	1	0	0.704	2169Ta-Dog	MUT	3
2169Tb	7	45869	G	A	TRUE	ENSCAFG00000010298	ADORA1	2	0	2	0	0	1	0	0	0	0	AA	B	AA	ht_only	B	1	0	0.704	2169Ta-Dog	MUT	3
2169Tb	7	46143	G	A	TRUE	ENSCAFG00000010298	ADORA1	2	0	1	1	1	0	2	1.50439	0	0	AB	A	AA	ctvt	B	1	0	0.704	2169Ta-Dog	MUT	3
2169Tb	7	72634	G	T	TRUE	ENSCAFG00000010298	ADORA1	2	0	1	1	1	0	1	0.752197	0	0	AB	A	AA	ctvt	B	1	0	0.704	2169Ta-Dog	MUT	3
2169Tb	7	121702	C	T	TRUE	ENSCAFG00000010321	PPFIA4	2	0	1	1	1	0	221	166.236	116	87.2549	AB	A	AA	ctvt	B	1	123.942	0.704	2169Ta-Dog	MUT	3
2169Tb	7	134423	G	T	TRUE	ENSCAFG00000010321	PPFIA4	2	0	1	1	1	0	272	204.598	32	24.0703	AB	A	AA	ctvt	B	1	34.1908	0.704	2169Ta-Dog	MUT	3
2169Tb	7	144347	C	T	TRUE	ENSCAFG00000010321	PPFIA4	2	0	1	1	1	0	119	89.5115	78	58.6714	AB	A	AA	ctvt	B	1	83.34	0.704	2169Ta-Dog	MUT	3
2169Tb	7	150549	C	T	TRUE	ENSCAFG00000010321	PPFIA4	2	0	1	1	1	0	138	103.803	99	74.4675	AB	A	AA	ctvt	B	1	105.778	0.704	2169Ta-Dog	MUT	3
2169Tb	7	173847	A	C	TRUE	ENSCAFG00000010330	TMEM183A	2	0	1	1	1	0	811	610.032	365	274.552	AB	A	AA	ctvt	B	1	389.989	0.704	2169Ta-Dog	MUT	3
2169Tb	7	179019	C	T	TRUE	ENSCAFG00000010330	TMEM183A	2	0	1	1	1	0	494	371.585	280	210.615	AB	A	AA	ctvt	B	1	299.169	0.704	2169Ta-Dog	MUT	3
2169Tb	7	180582	A	C	TRUE	ENSCAFG00000010330	TMEM183A	2	0	1	1	1	0	334	251.234	186	139.909	AB	A	AA	ctvt	B	1	198.734	0.704	2169Ta-Dog	MUT	3
2169Tb	7	206208	C	T	TRUE	ENSCAFG00000010333	ENSCAFG00000010333	2	0	1	1	1	0	3	2.25659	0	0	AB	A	AA	ctvt	B	1	0	0.704	2169Ta-Dog	MUT	3
2169Tb	7	206455	G	A	TRUE	ENSCAFG00000010333	ENSCAFG00000010333	2	0	1	1	1	0	4	3.00879	0	0	AB	A	AA	ctvt	B	1	0	0.704	2169Ta-Dog	MUT	3
2169Tb	7	232149	G	C	TRUE	ENSCAFG00000010350	CYB5R1	2	0	1	1	1	0	0	0	0	0	AB	A	AA	ctvt	B	1	0	0.704	2169Ta-Dog	SNP	3
2169Tb	7	232235	A	G	TRUE	ENSCAFG00000010350	CYB5R1	2	0	1	1	1	0	0	0	0	0	AB	A	AA	ctvt	B	1	0	0.704	2169Ta-Dog	SNP	3
2169Tb	7	233444	G	A	TRUE	ENSCAFG00000010350	CYB5R1	2	0	2	0	0	1	301	226.411	83	62.4324	AA	B	AA	ht_only	B	1	88.6824	0.704	2169Ta-Dog	MUT	3
2169Tb	7	258924	A	T	TRUE	ENSCAFG00000010368	ADIPOR1	2	0	1	1	1	0	108	81.2373	46	34.6011	AB	A	AA	ctvt	B	1	49.1493	0.704	2169Ta-Dog	MUT	3
2169Tb	7	279065	C	T	TRUE	ENSCAFG00000010368	ADIPOR1	2	0	2	0	0	1	122	91.7681	59	44.3796	AA	B	AA	ht_only	B	1	63.0393	0.704	2169Ta-Dog	MUT	3
2169Tb	7	281851	C	T	TRUE	ENSCAFG00000010368	ADIPOR1	2	0	1	1	1	0	142	106.812	57	42.8752	AB	A	AA	ctvt	B	1	60.9023	0.704	2169Ta-Dog	MUT	3
2169Tb	7	282362	C	T	TRUE	ENSCAFG00000010368	ADIPOR1	2	0	1	1	1	0	100	75.2197	31	23.3181	AB	A	AA	ctvt	B	1	33.1223	0.704	2169Ta-Dog	MUT	3
2169Tb	7	286715	G	A	TRUE	ENSCAFG00000030897	RABIF	2	0	1	1	1	0	173	130.13	58	43.6274	AB	A	AA	ctvt	B	1	61.9708	0.704	2169Ta-Dog	MUT	3
2169Tb	7	293749	G	A	TRUE	ENSCAFG00000030897	RABIF	2	0	1	1	1	0	200	150.439	106	79.7329	AB	A	AA	ctvt	B	1	113.257	0.704	2169Ta-Dog	MUT	3
2169Tb	7	304416	G	A	TRUE	ENSCAFG00000010412	ENSCAFG00000010412	2	0	0	2	1	0	38	28.5835	34	25.5747	BB	A	AA	ctvt	B	2	18.1639	0.704	2169Ta-Dog	SNP	3
2169Tb	7	306076	G	A	TRUE	ENSCAFG00000010412	ENSCAFG00000010412	2	0	1	1	1	0	46	34.6011	35	26.3269	AB	A	AA	ctvt	B	1	37.3962	0.704	2169Ta-Dog	MUT	3
2169Tb	7	306349	G	A	TRUE	ENSCAFG00000010412	ENSCAFG00000010412	2	0	1	1	1	0	92	69.2022	10	7.52197	AB	A	AA	ctvt	B	1	10.6846	0.704	2169Ta-Dog	MUT	3
2169Tb	7	322165	A	T	TRUE	ENSCAFG00000030988	ENSCAFG00000030988	2	0	1	1	1	0	0	0	0	0	AB	A	AA	ctvt	B	1	0	0.704	2169Ta-Dog	MUT	3
2169Tb	7	322172	G	A	TRUE	ENSCAFG00000030988	ENSCAFG00000030988	2	0	1	1	1	0	0	0	0	0	AB	A	AA	ctvt	B	1	0	0.704	2169Ta-Dog	MUT	3
2169Tb	7	324154	A	G	TRUE	ENSCAFG00000030988	ENSCAFG00000030988	2	0	1	1	1	0	1	0.752197	0	0	AB	A	AA	ctvt	B	1	0	0.704	2169Ta-Dog	MUT	3
2169Tb	7	372968	A	G	TRUE	ENSCAFG00000010452	KDM5B	2	0	1	1	1	0	166	124.865	53	39.8665	AB	A	AA	ctvt	B	1	56.6285	0.704	2169Ta-Dog	MUT	3
2169Tb	7	376813	C	T	TRUE	ENSCAFG00000010452	KDM5B	2	0	1	1	1	0	279	209.863	123	92.5203	AB	A	AA	ctvt	B	1	131.421	0.704	2169Ta-Dog	MUT	3
2169Tb	7	381741	C	T	TRUE	ENSCAFG00000010452	KDM5B	2	0	1	1	1	0	277	208.359	115	86.5027	AB	A	AA	ctvt	B	1	122.873	0.704	2169Ta-Dog	MUT	3
2169Tb	7	383405	C	T	TRUE	ENSCAFG00000010452	KDM5B	2	0	1	1	1	0	271	203.845	134	100.794	AB	A	AA	ctvt	B	1	143.174	0.704	2169Ta-Dog	MUT	3
2169Tb	7	513102	A	G	TRUE	ENSCAFG00000010497	PPP1R12B	0	2	0	2	1	0	45	33.8489	76	57.167	BB	A	BB	ht_only	A	1	48.0808	0.704	2169Ta-Dog	SNP	3
2169Tb	7	517335	G	A	TRUE	ENSCAFG00000010497	PPP1R12B	2	0	1	1	1	0	45	33.8489	5	3.76099	AB	A	AA	ctvt	B	1	5.34231	0.704	2169Ta-Dog	MUT	3
2169Tb	7	638698	C	T	TRUE	ENSCAFG00000010497	PPP1R12B	2	0	0	2	1	0	99	74.4675	138	103.803	BB	A	AA	ctvt	B	2	73.7239	0.704	2169Ta-Dog	SNP	3
2169Tb	7	638703	G	A	TRUE	ENSCAFG00000010497	PPP1R12B	2	0	1	1	1	0	181	136.148	75	56.4148	AB	A	AA	ctvt	B	1	80.1347	0.704	2169Ta-Dog	MUT	3
2169Tb	7	646690	C	T	TRUE	ENSCAFG00000010497	PPP1R12B	2	0	1	1	1	0	251	188.802	130	97.7856	AB	A	AA	ctvt	B	1	138.9	0.704	2169Ta-Dog	MUT	3
2169Tb	7	649704	G	A	TRUE	ENSCAFG00000010497	PPP1R12B	2	0	1	1	1	0	189	142.165	81	60.928	AB	A	AA	ctvt	B	1	86.5454	0.704	2169Ta-Dog	MUT	3
2169Tb	7	652703	G	A	TRUE	ENSCAFG00000010497	PPP1R12B	2	0	1	1	1	0	180	135.396	86	64.689	AB	A	AA	ctvt	B	1	91.8877	0.704	2169Ta-Dog	MUT	3
2169Tb	7	652731	C	T	TRUE	ENSCAFG00000010497	PPP1R12B	2	0	1	1	1	0	167	125.617	94	70.7065	AB	A	AA	ctvt	B	1	100.435	0.704	2169Ta-Dog	MUT	3
2169Tb	7	733320	A	G	TRUE	ENSCAFG00000010521	LGR6	1	1	0	2	0	1	0	0	0	0	BB	B	AB	host	A	1	0	0.704	2169Ta-Dog	SNP	3
2169Tb	7	733748	C	T	TRUE	ENSCAFG00000010521	LGR6	2	0	1	1	1	0	1	0.752197	0	0	AB	A	AA	ctvt	B	1	0	0.704	2169Ta-Dog	MUT	3
2169Tb	7	735363	C	T	TRUE	ENSCAFG00000010521	LGR6	1	1	2	0	1	0	4	3.00879	0	0	AA	A	AB	host	B	1	0	0.704	2169Ta-Dog	SNP	3
2169Tb	7	741713	G	A	TRUE	ENSCAFG00000010521	LGR6	2	0	1	1	1	0	2	1.50439	0	0	AB	A	AA	ctvt	B	1	0	0.704	2169Ta-Dog	MUT	3
2169Tb	7	742433	G	A	TRUE	ENSCAFG00000010521	LGR6	2	0	1	1	1	0	5	3.76099	0	0	AB	A	AA	ctvt	B	1	0	0.704	2169Ta-Dog	MUT	3
2169Tb	7	743793	C	T	TRUE	ENSCAFG00000010521	LGR6	2	0	1	1	1	0	2	1.50439	0	0	AB	A	AA	ctvt	B	1	0	0.704	2169Ta-Dog	MUT	3
2169Tb	7	746176	C	T	TRUE	ENSCAFG00000010521	LGR6	2	0	1	1	1	0	0	0	0	0	AB	A	AA	ctvt	B	1	0	0.704	2169Ta-Dog	MUT	3
2169Tb	7	770040	C	A	TRUE	ENSCAFG00000010521	LGR6	2	0	1	1	1	0	3	2.25659	0	0	AB	A	AA	ctvt	B	1	0	0.704	2169Ta-Dog	MUT	3
2169Tb	7	834602	G	A	TRUE	ENSCAFG00000010521	LGR6	1	1	2	0	1	0	3	2.25659	0	0	AA	A	AB	host	B	1	0	0.704	2169Ta-Dog	SNP	3
2169Tb	7	834761	C	T	TRUE	ENSCAFG00000010521	LGR6	1	1	2	0	1	0	5	3.76099	0	0	AA	A	AB	host	B	1	0	0.704	2169Ta-Dog	SNP	3
2169Tb	7	838323	G	T	TRUE	ENSCAFG00000010570	ENSCAFG00000010570	2	0	2	0	0	1	44	33.0967	16	12.0352	AA	B	AA	ht_only	B	1	17.0954	0.704	2169Ta-Dog	SNP	3
2169Tb	7	838550	G	A	TRUE	ENSCAFG00000010570	ENSCAFG00000010570	2	0	1	1	1	0	28	21.0615	13	9.77856	AB	A	AA	ctvt	B	1	13.89	0.704	2169Ta-Dog	MUT	3
2169Tb	7	838838	T	G	TRUE	ENSCAFG00000010570	ENSCAFG00000010570	1	1	0	2	0	1	0	0	10	7.52197	BB	B	AB	host	A	1	0	0.704	2169Ta-Dog	SNP	3
2169Tb	7	838889	C	A	TRUE	ENSCAFG00000010570	ENSCAFG00000010570	1	1	2	0	1	0	1	0.752197	0	0	AA	A	AB	host	B	1	0	0.704	2169Ta-Dog	SNP	3
2169Tb	7	845172	C	T	TRUE	ENSCAFG00000010570	ENSCAFG00000010570	1	1	2	0	1	0	82	61.6802	1	0.752197	AA	A	AB	host	B	1	2.54121	0.704	2169Ta-Dog	SNP	3
2169Tb	7	846500	G	A	TRUE	ENSCAFG00000010570	ENSCAFG00000010570	2	0	1	1	1	0	37	27.8313	21	15.7961	AB	A	AA	ctvt	B	1	22.4377	0.704	2169Ta-Dog	MUT	3
2169Tb	7	846517	G	A	TRUE	ENSCAFG00000010570	ENSCAFG00000010570	1	1	2	0	1	0	60	45.1318	0	0	AA	A	AB	host	B	1	0	0.704	2169Ta-Dog	SNP	3
2169Tb	7	846585	G	T	TRUE	ENSCAFG00000010570	ENSCAFG00000010570	2	0	1	1	1	0	38	28.5835	13	9.77856	AB	A	AA	ctvt	B	1	13.89	0.704	2169Ta-Dog	MUT	3
2169Tb	7	851202	A	G	TRUE	ENSCAFG00000010570	ENSCAFG00000010570	0	2	2	0	0	1	30	22.5659	21	15.7961	AA	B	BB	ctvt	A	2	16.0269	0.704	2169Ta-Dog	SNP	3
2169Tb	7	851305	C	T	TRUE	ENSCAFG00000010570	ENSCAFG00000010570	2	0	1	1	1	0	38	28.5835	13	9.77856	AB	A	AA	ctvt	B	1	13.89	0.704	2169Ta-Dog	MUT	3
2169Tb	7	851336	C	T	TRUE	ENSCAFG00000010570	ENSCAFG00000010570	1	1	2	0	1	0	37	27.8313	0	0	AA	A	AB	host	B	1	0	0.704	2169Ta-Dog	SNP	3
2169Tb	7	852834	C	G	TRUE	ENSCAFG00000010570	ENSCAFG00000010570	1	1	2	0	1	0	49	36.8577	0	0	AA	A	AB	host	B	1	0	0.704	2169Ta-Dog	SNP	3
2169Tb	7	853789	C	T	TRUE	ENSCAFG00000010570	ENSCAFG00000010570	2	0	1	1	1	0	33	24.8225	15	11.283	AB	A	AA	ctvt	B	1	16.0269	0.704	2169Ta-Dog	MUT	3
2169Tb	7	853820	A	G	TRUE	ENSCAFG00000010570	ENSCAFG00000010570	2	0	1	1	1	0	37	27.8313	8	6.01758	AB	A	AA	ctvt	B	1	8.5477	0.704	2169Ta-Dog	MUT	3
2169Tb	7	863750	C	T	TRUE	ENSCAFG00000010591	PTPN7	2	0	1	1	1	0	39	29.3357	14	10.5308	AB	A	AA	ctvt	B	1	14.9585	0.704	2169Ta-Dog	MUT	3
2169Tb	7	864083	A	G	TRUE	ENSCAFG00000010591	PTPN7	0	2	0	2	1	0	806	606.271	1584	1191.48	BB	A	BB	ht_only	A	1	861.18	0.704	2169Ta-Dog	SNP	3
2169Tb	7	865072	G	A	TRUE	ENSCAFG00000010591	PTPN7	2	0	1	1	1	0	1163	874.805	516	388.134	AB	A	AA	ctvt	B	1	551.326	0.704	2169Ta-Dog	MUT	3
2169Tb	7	867053	T	C	TRUE	ENSCAFG00000010591	PTPN7	1	1	2	0	1	0	78	58.6714	0	0	AA	A	AB	host	B	1	0	0.704	2169Ta-Dog	SNP	3
2169Tb	7	867060	C	T	TRUE	ENSCAFG00000010591	PTPN7	2	0	0	2	1	0	32	24.0703	45	33.8489	BB	A	AA	ctvt	B	2	24.0404	0.704	2169Ta-Dog	SNP	3
2169Tb	7	867390	T	C	TRUE	ENSCAFG00000010591	PTPN7	1	1	2	0	1	0	99	74.4675	0	0	AA	A	AB	host	B	1	0	0.704	2169Ta-Dog	SNP	3
2169Tb	7	868657	G	A	TRUE	ENSCAFG00000010591	PTPN7	1	1	2	0	1	0	1818	1367.49	10	7.52197	AA	A	AB	host	B	1	25.4121	0.704	2169Ta-Dog	SNP	3
2169Tb	7	883380	C	T	TRUE	ENSCAFG00000025108	GPR37L1	1	1	2	0	1	0	0	0	0	0	AA	A	AB	host	B	1	0	0.704	2169Ta-Dog	SNP	3
2169Tb	7	883753	G	A	TRUE	ENSCAFG00000025108	GPR37L1	2	0	1	1	1	0	0	0	0	0	AB	A	AA	ctvt	B	1	0	0.704	2169Ta-Dog	MUT	3
2169Tb	7	883754	G	A	TRUE	ENSCAFG00000025108	GPR37L1	2	0	1	1	1	0	0	0	0	0	AB	A	AA	ctvt	B	1	0	0.704	2169Ta-Dog	MUT	3
2169Tb	7	887443	G	A	TRUE	ENSCAFG00000025108	GPR37L1	1	1	2	0	1	0	0	0	0	0	AA	A	AB	host	B	1	0	0.704	2169Ta-Dog	SNP	3
2169Tb	7	959955	G	A	TRUE	ENSCAFG00000010602	ELF3	2	0	1	1	1	0	4	3.00879	9	6.76978	AB	A	AA	ctvt	B	1	9.61616	0.704	2169Ta-Dog	SNP	3
2169Tb	7	959971	G	A	TRUE	ENSCAFG00000010602	ELF3	2	0	1	1	1	0	13	9.77856	1	0.752197	AB	A	AA	ctvt	B	1	1.06846	0.704	2169Ta-Dog	MUT	3
2169Tb	7	959996	G	A	TRUE	ENSCAFG00000010602	ELF3	2	0	1	1	1	0	12	9.02637	0	0	AB	A	AA	ctvt	B	1	0	0.704	2169Ta-Dog	MUT	3
2169Tb	7	960007	G	A	TRUE	ENSCAFG00000010602	ELF3	2	0	1	1	1	0	13	9.77856	0	0	AB	A	AA	ctvt	B	1	0	0.704	2169Ta-Dog	MUT	3
2169Tb	7	960010	C	T	TRUE	ENSCAFG00000010602	ELF3	0	2	2	0	0	1	8	6.01758	5	3.76099	AA	B	BB	ctvt	A	2	4.27385	0.704	2169Ta-Dog	SNP	3
2169Tb	7	960021	C	T	TRUE	ENSCAFG00000010602	ELF3	2	0	1	1	1	0	4	3.00879	7	5.26538	AB	A	AA	ctvt	B	1	7.47923	0.704	2169Ta-Dog	MUT	3
2169Tb	7	960176	G	A	TRUE	ENSCAFG00000010602	ELF3	2	0	1	1	1	0	12	9.02637	1	0.752197	AB	A	AA	ctvt	B	1	1.06846	0.704	2169Ta-Dog	MUT	3
2169Tb	7	962138	C	T	TRUE	ENSCAFG00000010602	ELF3	2	0	1	1	1	0	1	0.752197	0	0	AB	A	AA	ctvt	B	1	0	0.704	2169Ta-Dog	MUT	3
2169Tb	7	962924	C	T	TRUE	ENSCAFG00000010602	ELF3	2	0	1	1	1	0	0	0	0	0	AB	A	AA	ctvt	B	1	0	0.704	2169Ta-Dog	MUT	3
2169Tb	7	963113	C	T	TRUE	ENSCAFG00000010602	ELF3	2	0	1	1	1	0	0	0	0	0	AB	A	AA	ctvt	B	1	0	0.704	2169Ta-Dog	MUT	3
2169Tb	7	963719	G	A	TRUE	ENSCAFG00000010602	ELF3	2	0	1	1	1	0	3	2.25659	1	0.752197	AB	A	AA	ctvt	B	1	1.06846	0.704	2169Ta-Dog	MUT	3
2169Tb	7	963720	G	A	TRUE	ENSCAFG00000010602	ELF3	2	0	1	1	1	0	3	2.25659	1	0.752197	AB	A	AA	ctvt	B	1	1.06846	0.704	2169Ta-Dog	MUT	3
2169Tb	7	970193	C	T	TRUE	ENSCAFG00000010545	RNPEP	2	0	1	1	1	0	163	122.608	41	30.8401	AB	A	AA	ctvt	B	1	43.8069	0.704	2169Ta-Dog	MUT	3
2169Tb	7	971518	C	T	TRUE	ENSCAFG00000010545	RNPEP	1	1	2	0	1	0	328	246.721	28	21.0615	AA	A	AB	host	B	1	71.1538	0.704	2169Ta-Dog	SNP	3
2169Tb	7	980441	G	A	TRUE	ENSCAFG00000010545	RNPEP	0	2	2	0	0	1	143	107.564	88	66.1934	AA	B	BB	ctvt	A	2	76.395	0.704	2169Ta-Dog	SNP	3
2169Tb	7	980519	C	T	TRUE	ENSCAFG00000010545	RNPEP	2	0	1	1	1	0	228	171.501	80	60.1758	AB	A	AA	ctvt	B	1	85.477	0.704	2169Ta-Dog	MUT	3
2169Tb	7	1011032	C	T	TRUE	ENSCAFG00000010612	TIMM17A	2	0	0	1	1	0	127	95.5291	99	74.4675	BB	A	AA	ctvt	B	1	105.778	0.704	2169Ta-Dog	MUT	2
2169Tb	7	1065495	A	G	TRUE	ENSCAFG00000043167	ENSCAFG00000043167	0	2	0	2	1	0	0	0	0	0	BB	A	BB	ht_only	A	1	0	0.704	2169Ta-Dog	SNP	3
2169Tb	7	1065499	A	G	TRUE	ENSCAFG00000043167	ENSCAFG00000043167	0	2	0	2	1	0	0	0	0	0	BB	A	BB	ht_only	A	1	0	0.704	2169Ta-Dog	SNP	3
2169Tb	7	1070009	C	T	TRUE	ENSCAFG00000043167	ENSCAFG00000043167	2	0	2	0	0	1	3	2.25659	1	0.752197	AA	B	AA	ht_only	B	1	1.06846	0.704	2169Ta-Dog	SNP	3
2169Tb	7	1070186	C	T	TRUE	ENSCAFG00000043167	ENSCAFG00000043167	0	2	2	0	1	0	4	3.00879	0	0	AA	A	BB	ht_and_ctvt	A	3	1.42462	0.704	2169Ta-Dog	SNP	3
2169Tb	7	1070186	C	T	TRUE	ENSCAFG00000043167	ENSCAFG00000043167	0	2	2	0	1	0	4	3.00879	0	0	AA	A	BB	host	B	2	0	0.704	2169Ta-Dog	SNP	3
2169Tb	7	1070344	C	T	TRUE	ENSCAFG00000043167	ENSCAFG00000043167	2	0	1	1	1	0	1	0.752197	0	0	AB	A	AA	ctvt	B	1	0	0.704	2169Ta-Dog	MUT	3
2169Tb	7	1095937	G	A	TRUE	ENSCAFG00000010649	IPO9	2	0	1	1	1	0	286	215.128	120	90.2637	AB	A	AA	ctvt	B	1	128.215	0.704	2169Ta-Dog	MUT	3
2169Tb	7	1099595	T	G	TRUE	ENSCAFG00000010649	IPO9	2	0	1	1	1	0	341	256.499	140	105.308	AB	A	AA	ctvt	B	1	149.585	0.704	2169Ta-Dog	MUT	3
2169Tb	7	1103152	C	G	TRUE	ENSCAFG00000010649	IPO9	2	0	1	1	1	0	334	251.234	21	15.7961	AB	A	AA	ctvt	B	1	22.4377	0.704	2169Ta-Dog	MUT	3
2169Tb	7	1108460	C	T	TRUE	ENSCAFG00000010649	IPO9	2	0	1	1	1	0	267	200.837	127	95.5291	AB	A	AA	ctvt	B	1	135.695	0.704	2169Ta-Dog	MUT	3
2169Tb	7	1143404	C	T	TRUE	ENSCAFG00000010744	NAV1	2	0	1	1	1	0	94	70.7065	30	22.5659	AB	A	AA	ctvt	B	1	32.0539	0.704	2169Ta-Dog	MUT	3
2169Tb	7	1150174	G	A	TRUE	ENSCAFG00000010744	NAV1	2	0	1	1	1	0	85	63.9368	27	20.3093	AB	A	AA	ctvt	B	1	28.8485	0.704	2169Ta-Dog	MUT	3
2169Tb	7	1162820	C	T	TRUE	ENSCAFG00000010744	NAV1	2	0	1	1	1	0	60	45.1318	33	24.8225	AB	A	AA	ctvt	B	1	35.2592	0.704	2169Ta-Dog	MUT	3
2169Tb	7	1167072	G	A	TRUE	ENSCAFG00000010744	NAV1	2	0	1	1	1	0	65	48.8928	21	15.7961	AB	A	AA	ctvt	B	1	22.4377	0.704	2169Ta-Dog	MUT	3
2169Tb	7	1171750	C	T	TRUE	ENSCAFG00000010744	NAV1	2	0	1	1	1	0	61	45.884	8	6.01758	AB	A	AA	ctvt	B	1	8.5477	0.704	2169Ta-Dog	MUT	3
2169Tb	7	1172971	C	T	TRUE	ENSCAFG00000010744	NAV1	2	0	1	1	1	0	61	45.884	14	10.5308	AB	A	AA	ctvt	B	1	14.9585	0.704	2169Ta-Dog	MUT	3
2169Tb	7	1173249	G	A	TRUE	ENSCAFG00000010744	NAV1	2	0	2	0	0	1	94	70.7065	44	33.0967	AA	B	AA	ht_only	B	1	47.0123	0.704	2169Ta-Dog	SNP	3
2169Tb	7	1304190	G	A	TRUE	ENSCAFG00000010744	NAV1	2	0	1	1	1	0	43	32.3445	9	6.76978	AB	A	AA	ctvt	B	1	9.61616	0.704	2169Ta-Dog	MUT	3
2169Tb	7	1397930	G	T	TRUE	ENSCAFG00000029227	CSRP1	2	0	1	1	1	0	0	0	0	0	AB	A	AA	ctvt	B	1	0	0.704	2169Ta-Dog	MUT	3
2169Tb	7	1398248	G	T	TRUE	ENSCAFG00000029227	CSRP1	2	0	2	0	0	1	0	0	0	0	AA	B	AA	ht_only	B	1	0	0.704	2169Ta-Dog	MUT	3
2169Tb	7	1398351	C	T	TRUE	ENSCAFG00000029227	CSRP1	0	2	2	0	0	1	0	0	0	0	AA	B	BB	ctvt	A	2	0	0.704	2169Ta-Dog	SNP	3
2169Tb	7	1398409	G	A	TRUE	ENSCAFG00000029227	CSRP1	2	0	1	1	1	0	0	0	0	0	AB	A	AA	ctvt	B	1	0	0.704	2169Ta-Dog	MUT	3
2169Tb	7	1420769	C	T	TRUE	ENSCAFG00000029227	CSRP1	2	0	1	1	1	0	648	487.424	2	1.50439	AB	A	AA	ctvt	B	1	2.13692	0.704	2169Ta-Dog	MUT	3
2169Tb	7	1420929	C	A	TRUE	ENSCAFG00000029227	CSRP1	2	0	1	1	1	0	299	224.907	0	0	AB	A	AA	ctvt	B	1	0	0.704	2169Ta-Dog	SNP	3
2169Tb	7	1602468	G	A	TRUE	ENSCAFG00000010798	TNNT2	2	0	1	1	1	0	1	0.752197	0	0	AB	A	AA	ctvt	B	1	0	0.704	2169Ta-Dog	MUT	3
2169Tb	7	1602501	G	A	TRUE	ENSCAFG00000010798	TNNT2	0	2	2	0	1	0	0	0	1	0.752197	AA	A	BB	ht_and_ctvt	A	3	0	0.704	2169Ta-Dog	SNP	3
2169Tb	7	1602501	G	A	TRUE	ENSCAFG00000010798	TNNT2	0	2	2	0	1	0	0	0	1	0.752197	AA	A	BB	host	B	2	1.2706	0.704	2169Ta-Dog	SNP	3
2169Tb	7	1604200	C	T	TRUE	ENSCAFG00000010798	TNNT2	2	0	1	1	1	0	1	0.752197	0	0	AB	A	AA	ctvt	B	1	0	0.704	2169Ta-Dog	MUT	3
2169Tb	7	1607720	C	T	TRUE	ENSCAFG00000010798	TNNT2	2	0	1	1	1	0	0	0	0	0	AB	A	AA	ctvt	B	1	0	0.704	2169Ta-Dog	MUT	3
2169Tb	7	1613291	G	A	TRUE	ENSCAFG00000010798	TNNT2	2	0	1	1	1	0	0	0	0	0	AB	A	AA	ctvt	B	1	0	0.704	2169Ta-Dog	MUT	3
2169Tb	7	1624060	C	T	TRUE	ENSCAFG00000030784	LAD1	2	0	1	1	1	0	1	0.752197	0	0	AB	A	AA	ctvt	B	1	0	0.704	2169Ta-Dog	MUT	3
2169Tb	7	1624627	G	A	TRUE	ENSCAFG00000030784	LAD1	2	0	1	1	1	0	0	0	0	0	AB	A	AA	ctvt	B	1	0	0.704	2169Ta-Dog	MUT	3
2169Tb	7	1624648	C	G	TRUE	ENSCAFG00000030784	LAD1	2	0	1	1	1	0	1	0.752197	0	0	AB	A	AA	ctvt	B	1	0	0.704	2169Ta-Dog	MUT	3
2169Tb	7	1625747	C	T	TRUE	ENSCAFG00000030784	LAD1	2	0	1	1	1	0	1	0.752197	0	0	AB	A	AA	ctvt	B	1	0	0.704	2169Ta-Dog	MUT	3
2169Tb	7	1628958	G	A	TRUE	ENSCAFG00000030784	LAD1	2	0	1	1	1	0	4	3.00879	0	0	AB	A	AA	ctvt	B	1	0	0.704	2169Ta-Dog	MUT	3
2169Tb	7	1629184	G	T	TRUE	ENSCAFG00000030784	LAD1	2	0	1	1	1	0	5	3.76099	0	0	AB	A	AA	ctvt	B	1	0	0.704	2169Ta-Dog	MUT	3
2169Tb	7	1637281	G	A	TRUE	ENSCAFG00000030784	LAD1	2	0	1	1	1	0	0	0	0	0	AB	A	AA	ctvt	B	1	0	0.704	2169Ta-Dog	MUT	3
2169Tb	7	1637474	G	A	TRUE	ENSCAFG00000030784	LAD1	2	0	1	1	1	0	1	0.752197	0	0	AB	A	AA	ctvt	B	1	0	0.704	2169Ta-Dog	MUT	3
2169Tb	7	1649373	C	T	TRUE	ENSCAFG00000010784	TNNI1	0	2	2	0	0	1	0	0	2	1.50439	AA	B	BB	ctvt	A	2	0	0.704	2169Ta-Dog	SNP	3
2169Tb	7	1652485	C	T	TRUE	ENSCAFG00000010784	TNNI1	2	0	1	1	1	0	1	0.752197	0	0	AB	A	AA	ctvt	B	1	0	0.704	2169Ta-Dog	MUT	3
2169Tb	7	2007821	A	G	TRUE	ENSCAFG00000032578	ENSCAFG00000032578	2	0	1	1	1	0	0	0	0	0	AB	A	AA	ctvt	B	1	0	0.704	2169Ta-Dog	SNP	3
2169Tb	7	2069409	G	A	TRUE	ENSCAFG00000032627	ENSCAFG00000032627	2	0	1	1	1	0	0	0	0	0	AB	A	AA	ctvt	B	1	0	0.704	2169Ta-Dog	MUT	3
2169Tb	7	2069473	C	G	TRUE	ENSCAFG00000032627	ENSCAFG00000032627	0	2	0	2	1	0	0	0	0	0	BB	A	BB	ht_only	A	1	0	0.704	2169Ta-Dog	SNP	3
2169Tb	7	2069497	G	A	TRUE	ENSCAFG00000032627	ENSCAFG00000032627	2	0	1	1	1	0	0	0	0	0	AB	A	AA	ctvt	B	1	0	0.704	2169Ta-Dog	MUT	3
2169Tb	7	2108812	G	A	TRUE	ENSCAFG00000010884	CACNA1S	0	2	2	0	1	0	0	0	0	0	AA	A	BB	ht_and_ctvt	A	3	0	0.704	2169Ta-Dog	SNP	3
2169Tb	7	2108812	G	A	TRUE	ENSCAFG00000010884	CACNA1S	0	2	2	0	1	0	0	0	0	0	AA	A	BB	host	B	2	0	0.704	2169Ta-Dog	SNP	3
2169Tb	7	2128815	C	T	TRUE	ENSCAFG00000010884	CACNA1S	2	0	1	1	1	0	0	0	0	0	AB	A	AA	ctvt	B	1	0	0.704	2169Ta-Dog	MUT	3
2169Tb	7	2133054	A	G	TRUE	ENSCAFG00000010884	CACNA1S	2	0	1	1	1	0	0	0	0	0	AB	A	AA	ctvt	B	1	0	0.704	2169Ta-Dog	MUT	3
2169Tb	7	2140390	T	C	TRUE	ENSCAFG00000010884	CACNA1S	2	0	1	1	1	0	0	0	0	0	AB	A	AA	ctvt	B	1	0	0.704	2169Ta-Dog	MUT	3
2169Tb	7	2140424	C	T	TRUE	ENSCAFG00000010884	CACNA1S	1	1	2	0	1	0	0	0	0	0	AA	A	AB	host	B	1	0	0.704	2169Ta-Dog	SNP	3
2169Tb	7	2140464	G	A	TRUE	ENSCAFG00000010884	CACNA1S	2	0	1	1	1	0	0	0	0	0	AB	A	AA	ctvt	B	1	0	0.704	2169Ta-Dog	MUT	3
2169Tb	7	2151485	C	T	TRUE	ENSCAFG00000010884	CACNA1S	2	0	0	2	1	0	0	0	0	0	BB	A	AA	ctvt	B	2	0	0.704	2169Ta-Dog	SNP	3
2169Tb	7	2152203	G	T	TRUE	ENSCAFG00000010884	CACNA1S	2	0	1	1	1	0	0	0	0	0	AB	A	AA	ctvt	B	1	0	0.704	2169Ta-Dog	MUT	3
2169Tb	7	2164236	G	A	TRUE	ENSCAFG00000010884	CACNA1S	2	0	1	1	1	0	0	0	0	0	AB	A	AA	ctvt	B	1	0	0.704	2169Ta-Dog	MUT	3
2169Tb	7	2172073	T	G	TRUE	ENSCAFG00000010884	CACNA1S	1	1	2	0	1	0	0	0	0	0	AA	A	AB	host	B	1	0	0.704	2169Ta-Dog	SNP	3
2169Tb	7	2198231	G	A	TRUE	ENSCAFG00000024839	KIF21B	2	0	1	1	1	0	86	64.689	39	29.3357	AB	A	AA	ctvt	B	1	41.67	0.704	2169Ta-Dog	MUT	3
2169Tb	7	2201193	A	T	TRUE	ENSCAFG00000024839	KIF21B	2	0	1	1	1	0	132	99.29	92	69.2022	AB	A	AA	ctvt	B	1	98.2985	0.704	2169Ta-Dog	MUT	3
2169Tb	7	2201207	T	A	TRUE	ENSCAFG00000024839	KIF21B	1	1	2	0	1	0	239	179.775	14	10.5308	AA	A	AB	host	B	1	35.5769	0.704	2169Ta-Dog	SNP	3
2169Tb	7	2201434	C	T	TRUE	ENSCAFG00000024839	KIF21B	2	0	1	1	1	0	114	85.7505	109	81.9895	AB	A	AA	ctvt	B	1	116.462	0.704	2169Ta-Dog	MUT	3
2169Tb	7	2201947	C	T	TRUE	ENSCAFG00000024839	KIF21B	2	0	1	1	1	0	91	68.45	89	66.9456	AB	A	AA	ctvt	B	1	95.0931	0.704	2169Ta-Dog	MUT	3
2169Tb	7	2203010	C	T	TRUE	ENSCAFG00000024839	KIF21B	1	1	2	0	1	0	129	97.0334	5	3.76099	AA	A	AB	host	B	1	12.706	0.704	2169Ta-Dog	SNP	3
2169Tb	7	2203019	G	A	TRUE	ENSCAFG00000024839	KIF21B	2	0	1	1	1	0	52	39.1143	59	44.3796	AB	A	AA	ctvt	B	1	63.0393	0.704	2169Ta-Dog	MUT	3
2169Tb	7	2210165	C	A	TRUE	ENSCAFG00000024839	KIF21B	2	0	1	1	1	0	158	118.847	19	14.2917	AB	A	AA	ctvt	B	1	20.3008	0.704	2169Ta-Dog	MUT	3
2169Tb	7	2210192	C	T	TRUE	ENSCAFG00000024839	KIF21B	2	0	1	1	1	0	157	118.095	16	12.0352	AB	A	AA	ctvt	B	1	17.0954	0.704	2169Ta-Dog	MUT	3
2169Tb	7	2215972	C	T	TRUE	ENSCAFG00000024839	KIF21B	2	0	1	1	1	0	95	71.4587	80	60.1758	AB	A	AA	ctvt	B	1	85.477	0.704	2169Ta-Dog	MUT	3
2169Tb	7	2227016	C	T	TRUE	ENSCAFG00000024839	KIF21B	2	0	1	1	1	0	5	3.76099	4	3.00879	AB	A	AA	ctvt	B	1	4.27385	0.704	2169Ta-Dog	MUT	3
2169Tb	7	2228928	T	C	TRUE	ENSCAFG00000024839	KIF21B	1	1	2	0	1	0	75	56.4148	8	6.01758	AA	A	AB	host	B	1	20.3297	0.704	2169Ta-Dog	SNP	3
2169Tb	7	2228996	C	T	TRUE	ENSCAFG00000024839	KIF21B	1	1	2	0	1	0	95	71.4587	6	4.51318	AA	A	AB	host	B	1	15.2472	0.704	2169Ta-Dog	SNP	3
2169Tb	7	2229162	C	T	TRUE	ENSCAFG00000024839	KIF21B	2	0	0	2	1	0	27	20.3093	25	18.8049	BB	A	AA	ctvt	B	2	13.3558	0.704	2169Ta-Dog	SNP	3
2169Tb	7	2229232	G	A	TRUE	ENSCAFG00000024839	KIF21B	2	0	1	1	1	0	22	16.5483	20	15.0439	AB	A	AA	ctvt	B	1	21.3692	0.704	2169Ta-Dog	SNP	3
2169Tb	7	2277638	G	A	TRUE	ENSCAFG00000029682	ENSCAFG00000029682	2	0	0	2	1	0	1	0.752197	1	0.752197	BB	A	AA	ctvt	B	2	0.534231	0.704	2169Ta-Dog	SNP	3
2169Tb	7	2277775	C	G	TRUE	ENSCAFG00000029682	ENSCAFG00000029682	2	0	2	0	0	1	1	0.752197	1	0.752197	AA	B	AA	ht_only	B	1	1.06846	0.704	2169Ta-Dog	MUT	3
2169Tb	7	2302439	G	A	TRUE	ENSCAFG00000010884	CACNA1S	2	0	1	1	1	0	0	0	0	0	AB	A	AA	ctvt	B	1	0	0.704	2169Ta-Dog	MUT	3
2169Tb	7	2302732	C	T	TRUE	ENSCAFG00000010884	CACNA1S	2	0	1	1	1	0	1	0.752197	0	0	AB	A	AA	ctvt	B	1	0	0.704	2169Ta-Dog	MUT	3
2169Tb	7	2324658	C	T	TRUE	ENSCAFG00000011082	CAMSAP2	2	0	1	1	1	0	80	60.1758	40	30.0879	AB	A	AA	ctvt	B	1	42.7385	0.704	2169Ta-Dog	MUT	3
2169Tb	7	2329993	G	A	TRUE	ENSCAFG00000011082	CAMSAP2	2	0	2	0	0	1	101	75.9719	22	16.5483	AA	B	AA	ht_only	B	1	23.5062	0.704	2169Ta-Dog	MUT	3
2169Tb	7	2335522	C	T	TRUE	ENSCAFG00000011082	CAMSAP2	2	0	1	1	1	0	83	62.4324	32	24.0703	AB	A	AA	ctvt	B	1	34.1908	0.704	2169Ta-Dog	MUT	3
2169Tb	7	2337267	C	T	TRUE	ENSCAFG00000011082	CAMSAP2	2	0	1	1	1	0	81	60.928	39	29.3357	AB	A	AA	ctvt	B	1	41.67	0.704	2169Ta-Dog	MUT	3
2169Tb	7	2344214	T	C	TRUE	ENSCAFG00000011082	CAMSAP2	2	0	2	0	0	1	78	58.6714	31	23.3181	AA	B	AA	ht_only	B	1	33.1223	0.704	2169Ta-Dog	MUT	3
2169Tb	7	2501291	C	T	TRUE	ENSCAFG00000011120	DDX59	1	1	2	0	1	0	14	10.5308	0	0	AA	A	AB	host	B	1	0	0.704	2169Ta-Dog	SNP	3
2169Tb	7	2502620	G	A	TRUE	ENSCAFG00000011120	DDX59	2	0	1	1	1	0	83	62.4324	47	35.3533	AB	A	AA	ctvt	B	1	50.2177	0.704	2169Ta-Dog	MUT	3
2169Tb	7	2508603	T	C	TRUE	ENSCAFG00000011120	DDX59	0	2	2	0	0	1	39	29.3357	41	30.8401	AA	B	BB	ctvt	A	2	20.835	0.704	2169Ta-Dog	SNP	3
2169Tb	7	2514861	G	A	TRUE	ENSCAFG00000011120	DDX59	2	0	1	1	1	0	94	70.7065	43	32.3445	AB	A	AA	ctvt	B	1	45.9439	0.704	2169Ta-Dog	MUT	3
2169Tb	7	2516767	C	T	TRUE	ENSCAFG00000011120	DDX59	1	1	2	0	1	0	165	124.113	6	4.51318	AA	A	AB	host	B	1	15.2472	0.704	2169Ta-Dog	SNP	3
2169Tb	7	2522471	C	T	TRUE	ENSCAFG00000011120	DDX59	2	0	1	1	1	0	134	100.794	42	31.5923	AB	A	AA	ctvt	B	1	44.8754	0.704	2169Ta-Dog	MUT	3
2169Tb	7	2529858	G	A	TRUE	ENSCAFG00000011120	DDX59	2	0	1	1	1	0	1	0.752197	1	0.752197	AB	A	AA	ctvt	B	1	1.06846	0.704	2169Ta-Dog	MUT	3
2169Tb	7	2567579	G	A	TRUE	ENSCAFG00000011140	KIF14	2	0	1	1	1	0	134	100.794	53	39.8665	AB	A	AA	ctvt	B	1	56.6285	0.704	2169Ta-Dog	MUT	3
2169Tb	7	2600603	G	A	TRUE	ENSCAFG00000011140	KIF14	2	0	1	1	1	0	103	77.4763	49	36.8577	AB	A	AA	ctvt	B	1	52.3546	0.704	2169Ta-Dog	MUT	3
2169Tb	7	2600778	T	C	TRUE	ENSCAFG00000011140	KIF14	1	1	2	0	1	0	168	126.369	0	0	AA	A	AB	host	B	1	0	0.704	2169Ta-Dog	SNP	3
2169Tb	7	2717130	C	T	TRUE	ENSCAFG00000011151	ZNF281	2	0	2	0	0	1	58	43.6274	40	30.0879	AA	B	AA	ht_only	B	1	42.7385	0.704	2169Ta-Dog	MUT	3
2169Tb	7	2718942	C	T	TRUE	ENSCAFG00000011151	ZNF281	2	0	1	1	1	0	171	128.626	94	70.7065	AB	A	AA	ctvt	B	1	100.435	0.704	2169Ta-Dog	MUT	3
2169Tb	7	2927547	C	T	TRUE	ENSCAFG00000011176	NR5A2	2	0	1	1	1	0	0	0	0	0	AB	A	AA	ctvt	B	1	0	0.704	2169Ta-Dog	MUT	3
2169Tb	7	2940382	G	T	TRUE	ENSCAFG00000042607	ENSCAFG00000042607	0	2	2	0	0	1	0	0	0	0	AA	B	BB	ctvt	A	2	0	0.704	2169Ta-Dog	SNP	3
2169Tb	7	3041569	G	A	TRUE	ENSCAFG00000011176	NR5A2	2	0	2	0	0	1	2	1.50439	0	0	AA	B	AA	ht_only	B	1	0	0.704	2169Ta-Dog	SNP	3
2169Tb	7	3041710	G	A	TRUE	ENSCAFG00000011176	NR5A2	1	1	0	2	0	1	1	0.752197	0	0	BB	B	AB	host	A	1	2.54121	0.704	2169Ta-Dog	SNP	3
2169Tb	7	3061845	C	T	TRUE	ENSCAFG00000011176	NR5A2	1	1	2	0	1	0	0	0	0	0	AA	A	AB	host	B	1	0	0.704	2169Ta-Dog	SNP	3
2169Tb	7	3061989	A	T	TRUE	ENSCAFG00000011176	NR5A2	2	0	1	1	1	0	0	0	0	0	AB	A	AA	ctvt	B	1	0	0.704	2169Ta-Dog	MUT	3
2169Tb	7	3062239	T	A	TRUE	ENSCAFG00000011176	NR5A2	2	0	1	1	1	0	0	0	0	0	AB	A	AA	ctvt	B	1	0	0.704	2169Ta-Dog	MUT	3
2169Tb	7	4892306	G	T	TRUE	ENSCAFG00000011339	LHX9	1	1	2	0	1	0	1	0.752197	0	0	AA	A	AB	host	B	1	0	0.704	2169Ta-Dog	SNP	3
2169Tb	7	4892383	C	T	TRUE	ENSCAFG00000011339	LHX9	2	0	1	1	1	0	1	0.752197	0	0	AB	A	AA	ctvt	B	1	0	0.704	2169Ta-Dog	MUT	3
2169Tb	7	4892472	C	T	TRUE	ENSCAFG00000011339	LHX9	2	0	0	2	0	1	0	0	0	0	BB	B	AA	ht_and_ctvt	B	3	0	0.704	2169Ta-Dog	SNP	3
2169Tb	7	4892472	C	T	TRUE	ENSCAFG00000011339	LHX9	2	0	0	2	0	1	0	0	0	0	BB	B	AA	host	A	2	0	0.704	2169Ta-Dog	SNP	3
2169Tb	7	4892578	C	T	TRUE	ENSCAFG00000011339	LHX9	2	0	2	0	0	1	0	0	1	0.752197	AA	B	AA	ht_only	B	1	1.06846	0.704	2169Ta-Dog	MUT	3
2169Tb	7	4895988	T	G	TRUE	ENSCAFG00000011339	LHX9	2	0	1	1	0	1	1	0.752197	2	1.50439	AB	B	AA	ht_and_ctvt	B	2	1.06846	0.704	2169Ta-Dog	SNP	3
2169Tb	7	4911264	G	A	TRUE	ENSCAFG00000032715	C7H1orf53	2	0	1	1	1	0	84	63.1846	15	11.283	AB	A	AA	ctvt	B	1	16.0269	0.704	2169Ta-Dog	MUT	3
2169Tb	7	4911419	C	T	TRUE	ENSCAFG00000032715	C7H1orf53	1	1	2	0	1	0	108	81.2373	3	2.25659	AA	A	AB	host	B	1	7.62362	0.704	2169Ta-Dog	SNP	3
2169Tb	7	4911694	G	A	TRUE	ENSCAFG00000032715	C7H1orf53	2	0	1	1	0	1	12	9.02637	6	4.51318	AB	B	AA	ht_and_ctvt	B	2	3.20539	0.704	2169Ta-Dog	SNP	3
2169Tb	7	4947826	G	A	TRUE	ENSCAFG00000011342	ENSCAFG00000011342	1	1	2	0	1	0	21	15.7961	0	0	AA	A	AB	host	B	1	0	0.704	2169Ta-Dog	SNP	3
2169Tb	7	5007552	T	C	TRUE	ENSCAFG00000011353	DENND1B	1	1	0	2	0	1	0	0	113	84.9983	BB	B	AB	host	A	1	0	0.704	2169Ta-Dog	SNP	3
2169Tb	7	5007578	T	C	TRUE	ENSCAFG00000011353	DENND1B	1	1	0	2	0	1	0	0	46	34.6011	BB	B	AB	host	A	1	0	0.704	2169Ta-Dog	SNP	3
2169Tb	7	5007589	C	A	TRUE	ENSCAFG00000011353	DENND1B	0	2	1	1	0	1	0	0	53	39.8665	AB	B	BB	ctvt	A	1	0	0.704	2169Ta-Dog	SNP	3
2169Tb	7	5007596	T	C	TRUE	ENSCAFG00000011353	DENND1B	0	2	1	1	0	1	0	0	47	35.3533	AB	B	BB	ctvt	A	1	0	0.704	2169Ta-Dog	SNP	3
2169Tb	7	5008101	A	C	TRUE	ENSCAFG00000011353	DENND1B	2	0	1	1	1	0	269	202.341	107	80.4851	AB	A	AA	ctvt	B	1	114.325	0.704	2169Ta-Dog	MUT	3
2169Tb	7	5008218	G	A	TRUE	ENSCAFG00000011353	DENND1B	2	0	2	0	0	1	202	151.944	161	121.104	AA	B	AA	ht_only	B	1	172.022	0.704	2169Ta-Dog	SNP	3
2169Tb	7	5260136	A	G	TRUE	ENSCAFG00000011353	DENND1B	2	0	2	0	0	1	546	410.7	223	167.74	AA	B	AA	ht_only	B	1	238.267	0.704	2169Ta-Dog	MUT	3
2169Tb	7	5261808	C	T	TRUE	ENSCAFG00000011353	DENND1B	2	0	1	1	1	0	401	301.631	220	165.483	AB	A	AA	ctvt	B	1	235.062	0.704	2169Ta-Dog	MUT	3
2169Tb	7	5262363	A	C	TRUE	ENSCAFG00000011353	DENND1B	2	0	1	1	1	0	752	565.652	299	224.907	AB	A	AA	ctvt	B	1	319.47	0.704	2169Ta-Dog	MUT	3
2169Tb	7	5277654	G	A	TRUE	ENSCAFG00000011365	CRB1	2	0	1	1	1	0	3	2.25659	3	2.25659	AB	A	AA	ctvt	B	1	3.20539	0.704	2169Ta-Dog	MUT	3
2169Tb	7	5313013	C	T	TRUE	ENSCAFG00000011365	CRB1	2	0	0	2	1	0	0	0	0	0	BB	A	AA	ctvt	B	2	0	0.704	2169Ta-Dog	SNP	3
2169Tb	7	5316098	C	T	TRUE	ENSCAFG00000011365	CRB1	2	0	0	2	1	0	0	0	0	0	BB	A	AA	ctvt	B	2	0	0.704	2169Ta-Dog	SNP	3
2169Tb	7	5316168	G	A	TRUE	ENSCAFG00000011365	CRB1	2	0	0	2	1	0	0	0	0	0	BB	A	AA	ctvt	B	2	0	0.704	2169Ta-Dog	SNP	3
2169Tb	7	5316277	C	T	TRUE	ENSCAFG00000011365	CRB1	2	0	0	2	1	0	0	0	0	0	BB	A	AA	ctvt	B	2	0	0.704	2169Ta-Dog	SNP	3
2169Tb	7	5321667	G	A	TRUE	ENSCAFG00000011365	CRB1	2	0	1	1	1	0	0	0	0	0	AB	A	AA	ctvt	B	1	0	0.704	2169Ta-Dog	MUT	3
2169Tb	7	5323512	C	T	TRUE	ENSCAFG00000011365	CRB1	2	0	0	2	1	0	0	0	0	0	BB	A	AA	ctvt	B	2	0	0.704	2169Ta-Dog	SNP	3
2169Tb	7	5330143	G	A	TRUE	ENSCAFG00000011365	CRB1	2	0	1	1	1	0	0	0	0	0	AB	A	AA	ctvt	B	1	0	0.704	2169Ta-Dog	MUT	3
2169Tb	7	5391204	C	T	TRUE	ENSCAFG00000011365	CRB1	2	0	1	1	1	0	0	0	0	0	AB	A	AA	ctvt	B	1	0	0.704	2169Ta-Dog	MUT	3
2169Tb	7	5397029	C	T	TRUE	ENSCAFG00000011365	CRB1	2	0	1	1	1	0	0	0	0	0	AB	A	AA	ctvt	B	1	0	0.704	2169Ta-Dog	MUT	3
2169Tb	7	5400071	G	A	TRUE	ENSCAFG00000011365	CRB1	2	0	1	1	1	0	0	0	0	0	AB	A	AA	ctvt	B	1	0	0.704	2169Ta-Dog	MUT	3
2169Tb	7	5419155	G	A	TRUE	ENSCAFG00000011365	CRB1	0	2	2	0	0	1	0	0	0	0	AA	B	BB	ctvt	A	2	0	0.704	2169Ta-Dog	SNP	3
2169Tb	7	5419199	G	A	TRUE	ENSCAFG00000011365	CRB1	2	0	1	1	1	0	0	0	0	0	AB	A	AA	ctvt	B	1	0	0.704	2169Ta-Dog	MUT	3
2169Tb	7	5419498	G	A	TRUE	ENSCAFG00000011365	CRB1	2	0	1	1	1	0	0	0	0	0	AB	A	AA	ctvt	B	1	0	0.704	2169Ta-Dog	MUT	3
2169Tb	7	5419574	G	A	TRUE	ENSCAFG00000011365	CRB1	2	0	1	1	1	0	0	0	0	0	AB	A	AA	ctvt	B	1	0	0.704	2169Ta-Dog	MUT	3
2169Tb	7	5419622	A	G	TRUE	ENSCAFG00000011365	CRB1	2	0	1	1	1	0	0	0	0	0	AB	A	AA	ctvt	B	1	0	0.704	2169Ta-Dog	SNP	3
2169Tb	7	5490202	C	T	TRUE	ENSCAFG00000011365	CRB1	2	0	1	1	1	0	0	0	0	0	AB	A	AA	ctvt	B	1	0	0.704	2169Ta-Dog	MUT	3
2169Tb	7	5560405	C	T	TRUE	ENSCAFG00000011381	ZBTB41	2	0	2	0	0	1	176	132.387	92	69.2022	AA	B	AA	ht_only	B	1	98.2985	0.704	2169Ta-Dog	MUT	3
2169Tb	7	5591013	A	G	TRUE	ENSCAFG00000011403	ASPM	2	0	1	1	1	0	2	1.50439	1	0.752197	AB	A	AA	ctvt	B	1	1.06846	0.704	2169Ta-Dog	MUT	3
2169Tb	7	5591086	G	A	TRUE	ENSCAFG00000011403	ASPM	2	0	1	1	1	0	1	0.752197	1	0.752197	AB	A	AA	ctvt	B	1	1.06846	0.704	2169Ta-Dog	SNP	3
2169Tb	7	5591294	C	T	TRUE	ENSCAFG00000011403	ASPM	2	0	1	1	1	0	1	0.752197	1	0.752197	AB	A	AA	ctvt	B	1	1.06846	0.704	2169Ta-Dog	MUT	3
2169Tb	7	5591310	T	C	TRUE	ENSCAFG00000011403	ASPM	2	0	1	1	1	0	1	0.752197	0	0	AB	A	AA	ctvt	B	1	0	0.704	2169Ta-Dog	SNP	3
2169Tb	7	5591379	G	C	TRUE	ENSCAFG00000011403	ASPM	2	0	1	1	1	0	12	9.02637	4	3.00879	AB	A	AA	ctvt	B	1	4.27385	0.704	2169Ta-Dog	SNP	3
2169Tb	7	5591468	C	A	TRUE	ENSCAFG00000011403	ASPM	2	0	1	1	1	0	129	97.0334	49	36.8577	AB	A	AA	ctvt	B	1	52.3546	0.704	2169Ta-Dog	SNP	3
2169Tb	7	5591493	C	A	TRUE	ENSCAFG00000011403	ASPM	2	0	1	1	1	0	149	112.077	61	45.884	AB	A	AA	ctvt	B	1	65.1762	0.704	2169Ta-Dog	SNP	3
2169Tb	7	5591652	C	T	TRUE	ENSCAFG00000011403	ASPM	2	0	2	0	0	1	174	130.882	105	78.9807	AA	B	AA	ht_only	B	1	112.189	0.704	2169Ta-Dog	MUT	3
2169Tb	7	5591748	C	G	TRUE	ENSCAFG00000011403	ASPM	2	0	1	1	1	0	169	127.121	34	25.5747	AB	A	AA	ctvt	B	1	36.3277	0.704	2169Ta-Dog	MUT	3
2169Tb	7	5601476	C	T	TRUE	ENSCAFG00000011403	ASPM	2	0	1	1	1	0	245	184.288	56	42.123	AB	A	AA	ctvt	B	1	59.8339	0.704	2169Ta-Dog	MUT	3
2169Tb	7	5601819	G	A	TRUE	ENSCAFG00000011403	ASPM	2	0	1	1	1	0	248	186.545	132	99.29	AB	A	AA	ctvt	B	1	141.037	0.704	2169Ta-Dog	MUT	3
2169Tb	7	5611133	T	G	TRUE	ENSCAFG00000011403	ASPM	0	2	1	1	0	1	77	57.9192	125	94.0247	AB	B	BB	ctvt	A	1	82.2716	0.704	2169Ta-Dog	SNP	3
2169Tb	7	5622468	A	G	TRUE	ENSCAFG00000011403	ASPM	2	0	1	1	1	0	144	108.316	53	39.8665	AB	A	AA	ctvt	B	1	56.6285	0.704	2169Ta-Dog	MUT	3
2169Tb	7	5638670	C	T	TRUE	ENSCAFG00000011403	ASPM	2	0	1	1	1	0	157	118.095	69	51.9016	AB	A	AA	ctvt	B	1	73.7239	0.704	2169Ta-Dog	SNP	3
2169Tb	7	5638678	A	G	TRUE	ENSCAFG00000011403	ASPM	2	0	1	1	1	0	145	109.069	68	51.1494	AB	A	AA	ctvt	B	1	72.6554	0.704	2169Ta-Dog	SNP	3
2169Tb	7	5639142	G	A	TRUE	ENSCAFG00000011403	ASPM	0	2	1	1	0	1	71	53.406	98	73.7153	AB	B	BB	ctvt	A	1	75.8608	0.704	2169Ta-Dog	SNP	3
2169Tb	7	5640144	C	T	TRUE	ENSCAFG00000011403	ASPM	2	0	1	1	1	0	146	109.821	73	54.9104	AB	A	AA	ctvt	B	1	77.9977	0.704	2169Ta-Dog	MUT	3
2169Tb	7	5640481	A	C	TRUE	ENSCAFG00000011403	ASPM	2	0	1	1	1	0	142	106.812	58	43.6274	AB	A	AA	ctvt	B	1	61.9708	0.704	2169Ta-Dog	SNP	3
2169Tb	7	5640518	C	T	TRUE	ENSCAFG00000011403	ASPM	2	0	1	1	1	0	146	109.821	73	54.9104	AB	A	AA	ctvt	B	1	77.9977	0.704	2169Ta-Dog	SNP	3
2169Tb	7	5640626	C	G	TRUE	ENSCAFG00000011403	ASPM	0	2	2	0	1	0	168	126.369	4	3.00879	AA	A	BB	ht_and_ctvt	A	3	59.8339	0.704	2169Ta-Dog	SNP	3
2169Tb	7	5640626	C	G	TRUE	ENSCAFG00000011403	ASPM	0	2	2	0	1	0	168	126.369	4	3.00879	AA	A	BB	host	B	2	5.08241	0.704	2169Ta-Dog	SNP	3
2169Tb	7	5640712	A	G	TRUE	ENSCAFG00000011403	ASPM	2	0	1	1	1	0	113	84.9983	75	56.4148	AB	A	AA	ctvt	B	1	80.1347	0.704	2169Ta-Dog	SNP	3
2169Tb	7	5640729	G	A	TRUE	ENSCAFG00000011403	ASPM	2	0	2	0	0	1	136	102.299	64	48.1406	AA	B	AA	ht_only	B	1	68.3816	0.704	2169Ta-Dog	MUT	3
2169Tb	7	5640926	A	G	TRUE	ENSCAFG00000011403	ASPM	2	0	1	1	1	0	142	106.812	70	52.6538	AB	A	AA	ctvt	B	1	74.7923	0.704	2169Ta-Dog	SNP	3
2169Tb	7	5640986	G	C	TRUE	ENSCAFG00000011403	ASPM	2	0	1	1	1	0	109	81.9895	63	47.3884	AB	A	AA	ctvt	B	1	67.3131	0.704	2169Ta-Dog	SNP	3
2169Tb	7	5641312	G	A	TRUE	ENSCAFG00000011403	ASPM	0	2	1	1	0	1	0	0	85	63.9368	AB	B	BB	ctvt	A	1	0	0.704	2169Ta-Dog	SNP	3
2169Tb	7	5641312	G	T	TRUE	ENSCAFG00000011403	ASPM	2	0	1	1	1	0	0	0	56	42.123	AB	A	AA	ctvt	B	1	59.8339	0.704	2169Ta-Dog	SNP	3
2169Tb	7	5641844	C	G	TRUE	ENSCAFG00000011403	ASPM	0	2	1	1	0	1	75	56.4148	94	70.7065	AB	B	BB	ctvt	A	1	80.1347	0.704	2169Ta-Dog	SNP	3
2169Tb	7	5641921	G	A	TRUE	ENSCAFG00000011403	ASPM	2	0	1	1	1	0	125	94.0247	52	39.1143	AB	A	AA	ctvt	B	1	55.56	0.704	2169Ta-Dog	SNP	3
2169Tb	7	5642263	A	T	TRUE	ENSCAFG00000011403	ASPM	0	2	1	1	0	1	96	72.2109	145	109.069	AB	B	BB	ctvt	A	1	102.572	0.704	2169Ta-Dog	SNP	3
2169Tb	7	5642558	G	A	TRUE	ENSCAFG00000011403	ASPM	2	0	1	1	1	0	153	115.086	19	14.2917	AB	A	AA	ctvt	B	1	20.3008	0.704	2169Ta-Dog	MUT	3
2169Tb	7	5642752	T	C	TRUE	ENSCAFG00000011403	ASPM	0	2	1	1	0	1	81	60.928	116	87.2549	AB	B	BB	ctvt	A	1	86.5454	0.704	2169Ta-Dog	SNP	3
2169Tb	7	5650703	G	A	TRUE	ENSCAFG00000011403	ASPM	2	0	1	1	1	0	212	159.466	83	62.4324	AB	A	AA	ctvt	B	1	88.6824	0.704	2169Ta-Dog	SNP	3
2169Tb	7	5674566	G	T	TRUE	ENSCAFG00000011416	F13B	2	0	2	0	0	1	0	0	0	0	AA	B	AA	ht_only	B	1	0	0.704	2169Ta-Dog	SNP	3
2169Tb	7	5674645	T	C	TRUE	ENSCAFG00000011416	F13B	2	0	1	1	1	0	0	0	0	0	AB	A	AA	ctvt	B	1	0	0.704	2169Ta-Dog	MUT	3
2169Tb	7	5682311	G	A	TRUE	ENSCAFG00000011416	F13B	2	0	1	1	1	0	0	0	0	0	AB	A	AA	ctvt	B	1	0	0.704	2169Ta-Dog	SNP	3
2169Tb	7	5686800	A	C	TRUE	ENSCAFG00000011416	F13B	2	0	2	0	0	1	0	0	0	0	AA	B	AA	ht_only	B	1	0	0.704	2169Ta-Dog	MUT	3
2169Tb	7	5692793	C	T	TRUE	ENSCAFG00000011416	F13B	2	0	1	1	1	0	0	0	0	0	AB	A	AA	ctvt	B	1	0	0.704	2169Ta-Dog	MUT	3
2169Tb	7	5692898	G	A	TRUE	ENSCAFG00000011416	F13B	2	0	1	1	1	0	0	0	0	0	AB	A	AA	ctvt	B	1	0	0.704	2169Ta-Dog	MUT	3
2169Tb	7	5697473	G	A	TRUE	ENSCAFG00000011416	F13B	2	0	1	1	1	0	0	0	0	0	AB	A	AA	ctvt	B	1	0	0.704	2169Ta-Dog	SNP	3
2169Tb	7	5697591	C	G	TRUE	ENSCAFG00000011416	F13B	2	0	1	1	1	0	0	0	0	0	AB	A	AA	ctvt	B	1	0	0.704	2169Ta-Dog	SNP	3
2169Tb	7	5697630	A	T	TRUE	ENSCAFG00000011416	F13B	2	0	0	2	1	0	0	0	0	0	BB	A	AA	ctvt	B	2	0	0.704	2169Ta-Dog	SNP	3
2169Tb	7	5697684	A	G	TRUE	ENSCAFG00000011416	F13B	2	0	1	1	1	0	0	0	0	0	AB	A	AA	ctvt	B	1	0	0.704	2169Ta-Dog	SNP	3
2169Tb	7	5700849	G	A	TRUE	ENSCAFG00000011416	F13B	2	0	1	1	1	0	0	0	0	0	AB	A	AA	ctvt	B	1	0	0.704	2169Ta-Dog	SNP	3
2169Tb	7	5724531	G	A	TRUE	ENSCAFG00000029661	CFHR5	2	0	1	1	1	0	0	0	0	0	AB	A	AA	ctvt	B	1	0	0.704	2169Ta-Dog	MUT	3
2169Tb	7	5728915	T	C	TRUE	ENSCAFG00000029661	CFHR5	2	0	1	1	1	0	0	0	0	0	AB	A	AA	ctvt	B	1	0	0.704	2169Ta-Dog	MUT	3
2169Tb	7	5728977	G	C	TRUE	ENSCAFG00000029661	CFHR5	2	0	2	0	0	1	0	0	0	0	AA	B	AA	ht_only	B	1	0	0.704	2169Ta-Dog	SNP	3
2169Tb	7	5735893	G	A	TRUE	ENSCAFG00000029661	CFHR5	2	0	1	1	1	0	0	0	0	0	AB	A	AA	ctvt	B	1	0	0.704	2169Ta-Dog	SNP	3
2169Tb	7	5740693	G	A	TRUE	ENSCAFG00000029661	CFHR5	2	0	1	1	1	0	0	0	0	0	AB	A	AA	ctvt	B	1	0	0.704	2169Ta-Dog	SNP	3
2169Tb	7	5740718	G	A	TRUE	ENSCAFG00000029661	CFHR5	2	0	1	1	1	0	0	0	0	0	AB	A	AA	ctvt	B	1	0	0.704	2169Ta-Dog	SNP	3
2169Tb	7	5740888	T	C	TRUE	ENSCAFG00000029661	CFHR5	2	0	1	1	1	0	0	0	0	0	AB	A	AA	ctvt	B	1	0	0.704	2169Ta-Dog	SNP	3
2169Tb	7	5814366	T	C	TRUE	ENSCAFG00000011429	DYRK3	2	0	1	1	1	0	0	0	0	0	AB	A	AA	ctvt	B	1	0	0.704	2169Ta-Dog	MUT	3
2169Tb	7	5814876	G	A	TRUE	ENSCAFG00000011429	DYRK3	2	0	1	1	1	0	0	0	0	0	AB	A	AA	ctvt	B	1	0	0.704	2169Ta-Dog	MUT	3
2169Tb	7	5814896	C	G	TRUE	ENSCAFG00000011429	DYRK3	1	1	2	0	1	0	0	0	0	0	AA	A	AB	host	B	1	0	0.704	2169Ta-Dog	SNP	3
2169Tb	7	5816580	G	A	TRUE	ENSCAFG00000011429	DYRK3	1	1	2	0	1	0	2	1.50439	0	0	AA	A	AB	host	B	1	0	0.704	2169Ta-Dog	SNP	3
2169Tb	7	5818739	T	C	TRUE	ENSCAFG00000011429	DYRK3	1	1	2	0	1	0	6	4.51318	1	0.752197	AA	A	AB	host	B	1	2.54121	0.704	2169Ta-Dog	SNP	3
2169Tb	7	5818824	A	G	TRUE	ENSCAFG00000011429	DYRK3	1	1	2	0	1	0	2	1.50439	1	0.752197	AA	A	AB	host	B	1	2.54121	0.704	2169Ta-Dog	SNP	3
2169Tb	7	5824437	T	C	TRUE	ENSCAFG00000011429	DYRK3	2	0	1	1	1	0	59	44.3796	10	7.52197	AB	A	AA	ctvt	B	1	10.6846	0.704	2169Ta-Dog	MUT	3
2169Tb	7	5824579	C	T	TRUE	ENSCAFG00000011429	DYRK3	2	0	1	1	1	0	93	69.9543	23	17.3005	AB	A	AA	ctvt	B	1	24.5746	0.704	2169Ta-Dog	MUT	3
2169Tb	7	5824614	A	G	TRUE	ENSCAFG00000011429	DYRK3	2	0	1	1	1	0	67	50.3972	19	14.2917	AB	A	AA	ctvt	B	1	20.3008	0.704	2169Ta-Dog	SNP	3
2169Tb	7	5824733	G	A	TRUE	ENSCAFG00000011429	DYRK3	2	0	1	1	1	0	54	40.6187	28	21.0615	AB	A	AA	ctvt	B	1	29.9169	0.704	2169Ta-Dog	MUT	3
2169Tb	7	5824984	G	A	TRUE	ENSCAFG00000011429	DYRK3	2	0	1	1	1	0	39	29.3357	22	16.5483	AB	A	AA	ctvt	B	1	23.5062	0.704	2169Ta-Dog	MUT	3
2169Tb	7	5825121	C	T	TRUE	ENSCAFG00000011429	DYRK3	2	0	1	1	1	0	58	43.6274	24	18.0527	AB	A	AA	ctvt	B	1	25.6431	0.704	2169Ta-Dog	MUT	3
2169Tb	7	5900573	T	C	TRUE	ENSCAFG00000011429	DYRK3	2	0	1	1	1	0	436	327.958	145	109.069	AB	A	AA	ctvt	B	1	154.927	0.704	2169Ta-Dog	MUT	3
2169Tb	7	5900755	C	T	TRUE	ENSCAFG00000011429	DYRK3	0	2	2	0	0	1	15	11.283	7	5.26538	AA	B	BB	ctvt	A	2	8.01347	0.704	2169Ta-Dog	SNP	3
2169Tb	7	5900769	T	C	TRUE	ENSCAFG00000011429	DYRK3	0	2	1	1	0	1	8	6.01758	13	9.77856	AB	B	BB	ctvt	A	1	8.5477	0.704	2169Ta-Dog	SNP	3
2169Tb	7	5900855	C	T	TRUE	ENSCAFG00000011429	DYRK3	0	2	1	1	0	1	3	2.25659	9	6.76978	AB	B	BB	ctvt	A	1	3.20539	0.704	2169Ta-Dog	SNP	3
2169Tb	7	5901071	G	A	TRUE	ENSCAFG00000011429	DYRK3	0	2	1	1	0	1	4	3.00879	3	2.25659	AB	B	BB	ctvt	A	1	4.27385	0.704	2169Ta-Dog	SNP	3
2169Tb	7	5902082	G	A	TRUE	ENSCAFG00000011429	DYRK3	0	2	1	1	0	1	73	54.9104	249	187.297	AB	B	BB	ctvt	A	1	77.9977	0.704	2169Ta-Dog	SNP	3
2169Tb	7	5934596	T	C	TRUE	ENSCAFG00000011443	IL10	2	0	1	1	1	0	56	42.123	15	11.283	AB	A	AA	ctvt	B	1	16.0269	0.704	2169Ta-Dog	SNP	3
2169Tb	7	5936023	G	A	TRUE	ENSCAFG00000011443	IL10	0	2	2	0	0	1	3	2.25659	22	16.5483	AA	B	BB	ctvt	A	2	1.60269	0.704	2169Ta-Dog	SNP	3
2169Tb	7	5936991	G	A	TRUE	ENSCAFG00000011443	IL10	2	0	1	1	1	0	28	21.0615	0	0	AB	A	AA	ctvt	B	1	0	0.704	2169Ta-Dog	MUT	3
2169Tb	7	5962899	C	T	TRUE	ENSCAFG00000014787	ENSCAFG00000014787	1	1	2	0	1	0	0	0	0	0	AA	A	AB	host	B	1	0	0.704	2169Ta-Dog	SNP	3
2169Tb	7	5962998	A	G	TRUE	ENSCAFG00000014787	ENSCAFG00000014787	2	0	1	1	1	0	2	1.50439	0	0	AB	A	AA	ctvt	B	1	0	0.704	2169Ta-Dog	MUT	3
2169Tb	7	5963113	G	A	TRUE	ENSCAFG00000014787	ENSCAFG00000014787	0	2	1	1	0	1	0	0	0	0	AB	B	BB	ctvt	A	1	0	0.704	2169Ta-Dog	SNP	3
2169Tb	7	5963137	G	A	TRUE	ENSCAFG00000014787	ENSCAFG00000014787	2	0	1	1	1	0	0	0	0	0	AB	A	AA	ctvt	B	1	0	0.704	2169Ta-Dog	MUT	3
2169Tb	7	5963139	A	G	TRUE	ENSCAFG00000014787	ENSCAFG00000014787	1	1	2	0	1	0	0	0	0	0	AA	A	AB	host	B	1	0	0.704	2169Ta-Dog	SNP	3
2169Tb	7	5963193	A	G	TRUE	ENSCAFG00000014787	ENSCAFG00000014787	1	1	2	0	1	0	0	0	1	0.752197	AA	A	AB	host	B	1	2.54121	0.704	2169Ta-Dog	SNP	3
2169Tb	7	5963609	T	C	TRUE	ENSCAFG00000014787	ENSCAFG00000014787	1	1	2	0	1	0	1	0.752197	0	0	AA	A	AB	host	B	1	0	0.704	2169Ta-Dog	SNP	3
2169Tb	7	5963617	A	G	TRUE	ENSCAFG00000014787	ENSCAFG00000014787	1	1	2	0	1	0	1	0.752197	0	0	AA	A	AB	host	B	1	0	0.704	2169Ta-Dog	SNP	3
2169Tb	7	5963655	G	C	TRUE	ENSCAFG00000014787	ENSCAFG00000014787	2	0	1	1	1	0	0	0	0	0	AB	A	AA	ctvt	B	1	0	0.704	2169Ta-Dog	SNP	3
2169Tb	7	6006602	C	T	TRUE	ENSCAFG00000011450	IL19	2	0	1	1	1	0	1	0.752197	0	0	AB	A	AA	ctvt	B	1	0	0.704	2169Ta-Dog	MUT	3
2169Tb	7	6006642	T	G	TRUE	ENSCAFG00000011450	IL19	0	2	0	2	1	0	0	0	0	0	BB	A	BB	ht_only	A	1	0	0.704	2169Ta-Dog	SNP	3
2169Tb	7	6019613	C	T	TRUE	ENSCAFG00000011459	IL20	1	1	2	0	1	0	0	0	1	0.752197	AA	A	AB	host	B	1	2.54121	0.704	2169Ta-Dog	SNP	3
2169Tb	7	6019723	G	C	TRUE	ENSCAFG00000011459	IL20	2	0	1	1	1	0	0	0	0	0	AB	A	AA	ctvt	B	1	0	0.704	2169Ta-Dog	MUT	3
2169Tb	7	6022655	G	A	TRUE	ENSCAFG00000011459	IL20	1	1	2	0	1	0	0	0	0	0	AA	A	AB	host	B	1	0	0.704	2169Ta-Dog	SNP	3
2169Tb	7	6022686	C	G	TRUE	ENSCAFG00000011459	IL20	2	0	1	1	1	0	0	0	0	0	AB	A	AA	ctvt	B	1	0	0.704	2169Ta-Dog	SNP	3
2169Tb	7	6022781	C	T	TRUE	ENSCAFG00000011459	IL20	0	2	0	2	1	0	0	0	0	0	BB	A	BB	ht_only	A	1	0	0.704	2169Ta-Dog	SNP	3
2169Tb	7	6043146	G	C	TRUE	ENSCAFG00000011466	IL24	0	2	2	0	1	0	0	0	0	0	AA	A	BB	ht_and_ctvt	A	3	0	0.704	2169Ta-Dog	SNP	3
2169Tb	7	6043146	G	C	TRUE	ENSCAFG00000011466	IL24	0	2	2	0	1	0	0	0	0	0	AA	A	BB	host	B	2	0	0.704	2169Ta-Dog	SNP	3
2169Tb	7	6043177	G	C	TRUE	ENSCAFG00000011466	IL24	2	0	1	1	1	0	0	0	0	0	AB	A	AA	ctvt	B	1	0	0.704	2169Ta-Dog	MUT	3
2169Tb	7	6043205	C	T	TRUE	ENSCAFG00000011466	IL24	2	0	1	1	1	0	0	0	0	0	AB	A	AA	ctvt	B	1	0	0.704	2169Ta-Dog	MUT	3
2169Tb	7	6043379	G	A	TRUE	ENSCAFG00000011466	IL24	2	0	1	1	1	0	3	2.25659	0	0	AB	A	AA	ctvt	B	1	0	0.704	2169Ta-Dog	SNP	3
2169Tb	7	6046062	G	A	TRUE	ENSCAFG00000011466	IL24	0	2	2	0	1	0	0	0	1	0.752197	AA	A	BB	ht_and_ctvt	A	3	0	0.704	2169Ta-Dog	SNP	3
2169Tb	7	6046062	G	A	TRUE	ENSCAFG00000011466	IL24	0	2	2	0	1	0	0	0	1	0.752197	AA	A	BB	host	B	2	1.2706	0.704	2169Ta-Dog	SNP	3
2169Tb	7	6049131	C	T	TRUE	ENSCAFG00000011474	FCMR	0	2	2	0	1	0	2	1.50439	71	53.406	AA	A	BB	ht_and_ctvt	A	3	0.712308	0.704	2169Ta-Dog	SNP	3
2169Tb	7	6049131	C	T	TRUE	ENSCAFG00000011474	FCMR	0	2	2	0	1	0	2	1.50439	71	53.406	AA	A	BB	host	B	2	90.2128	0.704	2169Ta-Dog	SNP	3
2169Tb	7	6052462	A	G	TRUE	ENSCAFG00000011474	FCMR	0	2	1	1	0	1	1	0.752197	5	3.76099	AB	B	BB	ctvt	A	1	1.06846	0.704	2169Ta-Dog	SNP	3
2169Tb	7	6052468	C	T	TRUE	ENSCAFG00000011474	FCMR	2	0	1	1	1	0	3	2.25659	1	0.752197	AB	A	AA	ctvt	B	1	1.06846	0.704	2169Ta-Dog	MUT	3
2169Tb	7	6056458	G	A	TRUE	ENSCAFG00000011474	FCMR	1	1	2	0	1	0	55	41.3709	52	39.1143	AA	A	AB	host	B	1	132.143	0.704	2169Ta-Dog	SNP	3
2169Tb	7	6071080	C	T	TRUE	ENSCAFG00000011496	PIGR	2	0	1	1	1	0	0	0	0	0	AB	A	AA	ctvt	B	1	0	0.704	2169Ta-Dog	MUT	3
2169Tb	7	6071334	C	T	TRUE	ENSCAFG00000011496	PIGR	2	0	1	1	1	0	0	0	0	0	AB	A	AA	ctvt	B	1	0	0.704	2169Ta-Dog	MUT	3
2169Tb	7	6075416	C	T	TRUE	ENSCAFG00000011496	PIGR	2	0	0	2	1	0	0	0	0	0	BB	A	AA	ctvt	B	2	0	0.704	2169Ta-Dog	SNP	3
2169Tb	7	6076498	C	T	TRUE	ENSCAFG00000011496	PIGR	2	0	1	1	1	0	0	0	0	0	AB	A	AA	ctvt	B	1	0	0.704	2169Ta-Dog	MUT	3
2169Tb	7	6077936	G	A	TRUE	ENSCAFG00000011496	PIGR	2	0	1	1	1	0	0	0	0	0	AB	A	AA	ctvt	B	1	0	0.704	2169Ta-Dog	SNP	3
2169Tb	7	6078178	C	T	TRUE	ENSCAFG00000011496	PIGR	2	0	1	1	1	0	0	0	0	0	AB	A	AA	ctvt	B	1	0	0.704	2169Ta-Dog	SNP	3
2169Tb	7	6078286	C	T	TRUE	ENSCAFG00000011496	PIGR	1	1	2	0	1	0	0	0	0	0	AA	A	AB	host	B	1	0	0.704	2169Ta-Dog	SNP	3
2169Tb	7	6078386	G	A	TRUE	ENSCAFG00000011496	PIGR	2	0	1	1	1	0	0	0	0	0	AB	A	AA	ctvt	B	1	0	0.704	2169Ta-Dog	SNP	3
2169Tb	7	6098420	G	A	TRUE	ENSCAFG00000011518	FCAMR	1	1	2	0	1	0	0	0	0	0	AA	A	AB	host	B	1	0	0.704	2169Ta-Dog	SNP	3
2169Tb	7	6098426	G	T	TRUE	ENSCAFG00000011518	FCAMR	2	0	1	1	1	0	0	0	0	0	AB	A	AA	ctvt	B	1	0	0.704	2169Ta-Dog	SNP	3
2169Tb	7	6098969	C	T	TRUE	ENSCAFG00000011518	FCAMR	2	0	1	1	1	0	0	0	0	0	AB	A	AA	ctvt	B	1	0	0.704	2169Ta-Dog	SNP	3
2169Tb	7	6098999	G	A	TRUE	ENSCAFG00000011518	FCAMR	2	0	1	1	1	0	0	0	0	0	AB	A	AA	ctvt	B	1	0	0.704	2169Ta-Dog	SNP	3
2169Tb	7	6099139	C	A	TRUE	ENSCAFG00000011518	FCAMR	0	2	1	1	0	1	0	0	0	0	AB	B	BB	ctvt	A	1	0	0.704	2169Ta-Dog	SNP	3
2169Tb	7	6100129	C	T	TRUE	ENSCAFG00000011518	FCAMR	2	0	1	1	1	0	0	0	0	0	AB	A	AA	ctvt	B	1	0	0.704	2169Ta-Dog	MUT	3
2169Tb	7	6100289	G	C	TRUE	ENSCAFG00000011518	FCAMR	2	0	1	1	1	0	0	0	0	0	AB	A	AA	ctvt	B	1	0	0.704	2169Ta-Dog	SNP	3
2169Tb	7	6100500	T	C	TRUE	ENSCAFG00000011518	FCAMR	1	1	2	0	1	0	0	0	0	0	AA	A	AB	host	B	1	0	0.704	2169Ta-Dog	SNP	3
2169Tb	7	6100630	G	A	TRUE	ENSCAFG00000011518	FCAMR	2	0	1	1	1	0	0	0	0	0	AB	A	AA	ctvt	B	1	0	0.704	2169Ta-Dog	SNP	3
2169Tb	7	6101592	G	A	TRUE	ENSCAFG00000011518	FCAMR	2	0	1	1	1	0	0	0	0	0	AB	A	AA	ctvt	B	1	0	0.704	2169Ta-Dog	SNP	3
2169Tb	7	6101625	C	T	TRUE	ENSCAFG00000011518	FCAMR	2	0	1	1	1	0	0	0	0	0	AB	A	AA	ctvt	B	1	0	0.704	2169Ta-Dog	SNP	3
2169Tb	7	6101769	G	A	TRUE	ENSCAFG00000011518	FCAMR	1	1	2	0	1	0	0	0	0	0	AA	A	AB	host	B	1	0	0.704	2169Ta-Dog	SNP	3
2169Tb	7	6101793	G	A	TRUE	ENSCAFG00000011518	FCAMR	2	0	1	1	1	0	0	0	0	0	AB	A	AA	ctvt	B	1	0	0.704	2169Ta-Dog	MUT	3
2169Tb	7	6106957	G	A	TRUE	ENSCAFG00000011518	FCAMR	2	0	1	1	1	0	0	0	0	0	AB	A	AA	ctvt	B	1	0	0.704	2169Ta-Dog	SNP	3
2169Tb	7	6109910	C	T	TRUE	ENSCAFG00000011518	FCAMR	2	0	0	2	1	0	0	0	0	0	BB	A	AA	ctvt	B	2	0	0.704	2169Ta-Dog	SNP	3
2169Tb	7	6109927	C	T	TRUE	ENSCAFG00000011518	FCAMR	2	0	1	1	1	0	0	0	0	0	AB	A	AA	ctvt	B	1	0	0.704	2169Ta-Dog	SNP	3
2169Tb	7	6109976	G	C	TRUE	ENSCAFG00000011518	FCAMR	2	0	1	1	1	0	0	0	0	0	AB	A	AA	ctvt	B	1	0	0.704	2169Ta-Dog	SNP	3
2169Tb	7	6161818	A	T	TRUE	ENSCAFG00000011523	C7H1orf116	2	0	1	1	1	0	1	0.752197	0	0	AB	A	AA	ctvt	B	1	0	0.704	2169Ta-Dog	MUT	3
2169Tb	7	6162042	G	A	TRUE	ENSCAFG00000011523	C7H1orf116	2	0	1	1	1	0	1	0.752197	0	0	AB	A	AA	ctvt	B	1	0	0.704	2169Ta-Dog	MUT	3
2169Tb	7	6162103	C	T	TRUE	ENSCAFG00000011523	C7H1orf116	2	0	1	1	1	0	1	0.752197	0	0	AB	A	AA	ctvt	B	1	0	0.704	2169Ta-Dog	MUT	3
2169Tb	7	6162104	C	T	TRUE	ENSCAFG00000011523	C7H1orf116	2	0	1	1	1	0	1	0.752197	0	0	AB	A	AA	ctvt	B	1	0	0.704	2169Ta-Dog	MUT	3
2169Tb	7	6162431	T	C	TRUE	ENSCAFG00000011523	C7H1orf116	2	0	1	1	1	0	0	0	0	0	AB	A	AA	ctvt	B	1	0	0.704	2169Ta-Dog	SNP	3
2169Tb	7	6162794	G	A	TRUE	ENSCAFG00000011523	C7H1orf116	2	0	1	1	1	0	0	0	0	0	AB	A	AA	ctvt	B	1	0	0.704	2169Ta-Dog	MUT	3
2169Tb	7	6163194	G	A	TRUE	ENSCAFG00000011523	C7H1orf116	2	0	1	1	1	0	0	0	0	0	AB	A	AA	ctvt	B	1	0	0.704	2169Ta-Dog	MUT	3
2169Tb	7	6163234	C	T	TRUE	ENSCAFG00000011523	C7H1orf116	2	0	1	1	0	1	0	0	0	0	AB	B	AA	ht_and_ctvt	B	2	0	0.704	2169Ta-Dog	MUT	3
2169Tb	7	6163287	C	A	TRUE	ENSCAFG00000011523	C7H1orf116	2	0	2	0	0	1	0	0	0	0	AA	B	AA	ht_only	B	1	0	0.704	2169Ta-Dog	MUT	3
2169Tb	7	6171199	G	A	TRUE	ENSCAFG00000011523	C7H1orf116	0	2	2	0	0	1	0	0	0	0	AA	B	BB	ctvt	A	2	0	0.704	2169Ta-Dog	SNP	3
2169Tb	7	6191081	C	A	TRUE	ENSCAFG00000011526	YOD1	2	0	1	1	1	0	91	68.45	44	33.0967	AB	A	AA	ctvt	B	1	47.0123	0.704	2169Ta-Dog	MUT	3
2169Tb	7	6204134	G	A	TRUE	ENSCAFG00000011550	PFKFB2	0	2	2	0	1	0	139	104.555	19	14.2917	AA	A	BB	ht_and_ctvt	A	3	49.5054	0.704	2169Ta-Dog	SNP	3
2169Tb	7	6204134	G	A	TRUE	ENSCAFG00000011550	PFKFB2	0	2	2	0	1	0	139	104.555	19	14.2917	AA	A	BB	host	B	2	24.1415	0.704	2169Ta-Dog	SNP	3
2169Tb	7	6210754	C	T	TRUE	ENSCAFG00000011550	PFKFB2	1	1	2	0	1	0	104	78.2285	17	12.7874	AA	A	AB	host	B	1	43.2005	0.704	2169Ta-Dog	SNP	3
2169Tb	7	6225962	C	T	TRUE	ENSCAFG00000025093	C4BPB	2	0	1	1	1	0	0	0	0	0	AB	A	AA	ctvt	B	1	0	0.704	2169Ta-Dog	MUT	3
2169Tb	7	6227667	G	T	TRUE	ENSCAFG00000025093	C4BPB	2	0	1	1	1	0	1	0.752197	0	0	AB	A	AA	ctvt	B	1	0	0.704	2169Ta-Dog	MUT	3
2169Tb	7	6236137	C	T	TRUE	ENSCAFG00000025093	C4BPB	2	0	2	0	0	1	0	0	0	0	AA	B	AA	ht_only	B	1	0	0.704	2169Ta-Dog	SNP	3
2169Tb	7	6361071	C	T	TRUE	ENSCAFG00000024748	CD55	2	0	0	1	1	0	0	0	0	0	BB	A	AA	ctvt	B	1	0	0.704	2169Ta-Dog	MUT	2
2169Tb	7	6364477	T	G	TRUE	ENSCAFG00000024748	CD55	2	0	1	0	0	1	13	9.77856	2	1.50439	AA	B	AA	ht_only	B	1	2.13692	0.704	2169Ta-Dog	SNP	2
2169Tb	7	6365165	A	G	TRUE	ENSCAFG00000024748	CD55	2	0	0	1	0	1	3	2.25659	0	0	BB	B	AA	ht_and_ctvt	B	2	0	0.704	2169Ta-Dog	SNP	2
2169Tb	7	6365165	A	G	TRUE	ENSCAFG00000024748	CD55	2	0	0	1	0	1	3	2.25659	0	0	BB	B	AA	host	A	2	3.81181	0.704	2169Ta-Dog	SNP	2
2169Tb	7	6374084	T	C	TRUE	ENSCAFG00000024748	CD55	2	0	0	1	1	0	23	17.3005	0	0	BB	A	AA	ctvt	B	1	0	0.704	2169Ta-Dog	SNP	2
2169Tb	7	6378195	A	G	TRUE	ENSCAFG00000024748	CD55	2	0	0	1	1	0	18	13.5396	0	0	BB	A	AA	ctvt	B	1	0	0.704	2169Ta-Dog	MUT	2
2169Tb	7	6383037	G	A	TRUE	ENSCAFG00000024748	CD55	2	0	0	1	1	0	4	3.00879	0	0	BB	A	AA	ctvt	B	1	0	0.704	2169Ta-Dog	MUT	2
2169Tb	7	6383075	C	T	TRUE	ENSCAFG00000024748	CD55	2	0	0	1	1	0	4	3.00879	0	0	BB	A	AA	ctvt	B	1	0	0.704	2169Ta-Dog	MUT	2
2169Tb	7	6383313	G	A	TRUE	ENSCAFG00000024748	CD55	2	0	0	1	1	0	1	0.752197	0	0	BB	A	AA	ctvt	B	1	0	0.704	2169Ta-Dog	MUT	2
2169Tb	7	6445093	A	T	TRUE	ENSCAFG00000045372	ENSCAFG00000045372	0	2	1	0	1	0	0	0	0	0	AA	A	BB	ht_and_ctvt	A	2	0	0.704	2169Ta-Dog	SNP	2
2169Tb	7	6445093	A	T	TRUE	ENSCAFG00000045372	ENSCAFG00000045372	0	2	1	0	1	0	0	0	0	0	AA	A	BB	host	B	2	0	0.704	2169Ta-Dog	SNP	2
2169Tb	7	6445268	G	C	TRUE	ENSCAFG00000045372	ENSCAFG00000045372	2	0	0	1	0	1	0	0	0	0	BB	B	AA	ht_and_ctvt	B	2	0	0.704	2169Ta-Dog	MUT	2
2169Tb	7	6445268	G	C	TRUE	ENSCAFG00000045372	ENSCAFG00000045372	2	0	0	1	0	1	0	0	0	0	BB	B	AA	host	A	2	0	0.704	2169Ta-Dog	MUT	2
2169Tb	7	6445433	C	T	TRUE	ENSCAFG00000045372	ENSCAFG00000045372	2	0	1	0	0	1	0	0	0	0	AA	B	AA	ht_only	B	1	0	0.704	2169Ta-Dog	SNP	2
2169Tb	7	6445767	C	T	TRUE	ENSCAFG00000045372	ENSCAFG00000045372	2	0	0	1	1	0	0	0	0	0	BB	A	AA	ctvt	B	1	0	0.704	2169Ta-Dog	MUT	2
2169Tb	7	6459020	C	T	TRUE	ENSCAFG00000046356	ENSCAFG00000046356	2	0	1	0	0	1	1	0.752197	0	0	AA	B	AA	ht_only	B	1	0	0.704	2169Ta-Dog	SNP	2
2169Tb	7	6463905	C	T	TRUE	ENSCAFG00000046356	ENSCAFG00000046356	2	0	1	0	0	1	11	8.27417	0	0	AA	B	AA	ht_only	B	1	0	0.704	2169Ta-Dog	SNP	2
2169Tb	7	6463949	A	G	TRUE	ENSCAFG00000046356	ENSCAFG00000046356	2	0	0	1	1	0	7	5.26538	0	0	BB	A	AA	ctvt	B	1	0	0.704	2169Ta-Dog	SNP	2
2169Tb	7	6466738	C	T	TRUE	ENSCAFG00000046356	ENSCAFG00000046356	2	0	1	0	0	1	12	9.02637	0	0	AA	B	AA	ht_only	B	1	0	0.704	2169Ta-Dog	SNP	2
2169Tb	7	6466872	A	C	TRUE	ENSCAFG00000046356	ENSCAFG00000046356	0	2	1	0	1	0	0	0	11	8.27417	AA	A	BB	ht_and_ctvt	A	2	0	0.704	2169Ta-Dog	SNP	2
2169Tb	7	6466872	A	C	TRUE	ENSCAFG00000046356	ENSCAFG00000046356	0	2	1	0	1	0	0	0	11	8.27417	AA	A	BB	host	B	2	13.9766	0.704	2169Ta-Dog	SNP	2
2169Tb	7	6468289	C	G	TRUE	ENSCAFG00000046356	ENSCAFG00000046356	2	0	1	1	1	0	12	9.02637	0	0	AB	A	AA	ctvt	B	1	0	0.704	2169Ta-Dog	MUT	3
2169Tb	7	6469070	C	A	TRUE	ENSCAFG00000046356	ENSCAFG00000046356	2	0	1	1	1	0	11	8.27417	0	0	AB	A	AA	ctvt	B	1	0	0.704	2169Ta-Dog	SNP	3
2169Tb	7	6469183	G	A	TRUE	ENSCAFG00000046356	ENSCAFG00000046356	2	0	1	1	1	0	11	8.27417	0	0	AB	A	AA	ctvt	B	1	0	0.704	2169Ta-Dog	MUT	3
2169Tb	7	6469412	G	A	TRUE	ENSCAFG00000046356	ENSCAFG00000046356	2	0	1	1	1	0	11	8.27417	0	0	AB	A	AA	ctvt	B	1	0	0.704	2169Ta-Dog	SNP	3
2169Tb	7	6472352	A	G	TRUE	ENSCAFG00000046356	ENSCAFG00000046356	2	0	1	1	1	0	14	10.5308	0	0	AB	A	AA	ctvt	B	1	0	0.704	2169Ta-Dog	MUT	3
2169Tb	7	6479983	C	A	TRUE	ENSCAFG00000046356	ENSCAFG00000046356	2	0	1	1	1	0	8	6.01758	0	0	AB	A	AA	ctvt	B	1	0	0.704	2169Ta-Dog	SNP	3
2169Tb	7	6484455	G	A	TRUE	ENSCAFG00000011630	ENSCAFG00000011630	2	0	1	1	1	0	5	3.76099	0	0	AB	A	AA	ctvt	B	1	0	0.704	2169Ta-Dog	MUT	3
2169Tb	7	6498594	G	C	TRUE	ENSCAFG00000011630	ENSCAFG00000011630	2	0	1	1	0	1	0	0	1	0.752197	AB	B	AA	ht_and_ctvt	B	2	0.534231	0.704	2169Ta-Dog	SNP	3
2169Tb	7	6499049	A	G	TRUE	ENSCAFG00000011630	ENSCAFG00000011630	2	0	1	1	1	0	12	9.02637	0	0	AB	A	AA	ctvt	B	1	0	0.704	2169Ta-Dog	SNP	3
2169Tb	7	6499081	C	G	TRUE	ENSCAFG00000011630	ENSCAFG00000011630	2	0	0	2	0	1	1	0.752197	0	0	BB	B	AA	ht_and_ctvt	B	3	0	0.704	2169Ta-Dog	SNP	3
2169Tb	7	6499081	C	G	TRUE	ENSCAFG00000011630	ENSCAFG00000011630	2	0	0	2	0	1	1	0.752197	0	0	BB	B	AA	host	A	2	1.2706	0.704	2169Ta-Dog	SNP	3
2169Tb	7	6513746	C	T	TRUE	ENSCAFG00000011630	ENSCAFG00000011630	2	0	1	1	1	0	16	12.0352	0	0	AB	A	AA	ctvt	B	1	0	0.704	2169Ta-Dog	MUT	3
2169Tb	7	6514057	C	T	TRUE	ENSCAFG00000011630	ENSCAFG00000011630	2	0	1	1	1	0	14	10.5308	0	0	AB	A	AA	ctvt	B	1	0	0.704	2169Ta-Dog	MUT	3
2169Tb	7	6516575	A	C	TRUE	ENSCAFG00000011630	ENSCAFG00000011630	2	0	1	1	1	0	6	4.51318	0	0	AB	A	AA	ctvt	B	1	0	0.704	2169Ta-Dog	SNP	3
2169Tb	7	6518613	T	G	TRUE	ENSCAFG00000011630	ENSCAFG00000011630	2	0	1	1	1	0	16	12.0352	0	0	AB	A	AA	ctvt	B	1	0	0.704	2169Ta-Dog	SNP	3
2169Tb	7	6519622	A	G	TRUE	ENSCAFG00000011630	ENSCAFG00000011630	2	0	1	1	1	0	8	6.01758	2	1.50439	AB	A	AA	ctvt	B	1	2.13692	0.704	2169Ta-Dog	SNP	3
2169Tb	7	6519631	C	A	TRUE	ENSCAFG00000011630	ENSCAFG00000011630	2	0	1	1	1	0	7	5.26538	4	3.00879	AB	A	AA	ctvt	B	1	4.27385	0.704	2169Ta-Dog	SNP	3
2169Tb	7	6520018	C	G	TRUE	ENSCAFG00000011630	ENSCAFG00000011630	2	0	1	1	0	1	4	3.00879	6	4.51318	AB	B	AA	ht_and_ctvt	B	2	3.20539	0.704	2169Ta-Dog	SNP	3
2169Tb	7	6521037	C	T	TRUE	ENSCAFG00000011630	ENSCAFG00000011630	2	0	1	1	1	0	18	13.5396	3	2.25659	AB	A	AA	ctvt	B	1	3.20539	0.704	2169Ta-Dog	SNP	3
2169Tb	7	6521070	A	G	TRUE	ENSCAFG00000011630	ENSCAFG00000011630	2	0	1	1	0	1	11	8.27417	8	6.01758	AB	B	AA	ht_and_ctvt	B	2	4.27385	0.704	2169Ta-Dog	SNP	3
2169Tb	7	6521074	T	G	TRUE	ENSCAFG00000011630	ENSCAFG00000011630	2	0	0	2	1	0	10	7.52197	8	6.01758	BB	A	AA	ctvt	B	2	4.27385	0.704	2169Ta-Dog	SNP	3
2169Tb	7	6521075	T	C	TRUE	ENSCAFG00000011630	ENSCAFG00000011630	2	0	0	2	1	0	10	7.52197	8	6.01758	BB	A	AA	ctvt	B	2	4.27385	0.704	2169Ta-Dog	SNP	3
2169Tb	7	6521159	C	T	TRUE	ENSCAFG00000011630	ENSCAFG00000011630	2	0	1	1	1	0	13	9.77856	1	0.752197	AB	A	AA	ctvt	B	1	1.06846	0.704	2169Ta-Dog	SNP	3
2169Tb	7	6522961	C	T	TRUE	ENSCAFG00000011630	ENSCAFG00000011630	2	0	2	0	0	1	2	1.50439	2	1.50439	AA	B	AA	ht_only	B	1	2.13692	0.704	2169Ta-Dog	SNP	3
2169Tb	7	6533249	C	A	TRUE	ENSCAFG00000011630	ENSCAFG00000011630	2	0	1	1	0	1	5	3.76099	8	6.01758	AB	B	AA	ht_and_ctvt	B	2	4.27385	0.704	2169Ta-Dog	SNP	3
2169Tb	7	6533342	A	G	TRUE	ENSCAFG00000011630	ENSCAFG00000011630	2	0	1	1	0	1	10	7.52197	18	13.5396	AB	B	AA	ht_and_ctvt	B	2	9.61616	0.704	2169Ta-Dog	SNP	3
2169Tb	7	6533381	A	G	TRUE	ENSCAFG00000011630	ENSCAFG00000011630	2	0	1	1	0	1	16	12.0352	17	12.7874	AB	B	AA	ht_and_ctvt	B	2	9.08193	0.704	2169Ta-Dog	SNP	3
2169Tb	7	6533449	C	T	TRUE	ENSCAFG00000011630	ENSCAFG00000011630	2	0	1	1	1	0	21	15.7961	4	3.00879	AB	A	AA	ctvt	B	1	4.27385	0.704	2169Ta-Dog	MUT	3
2169Tb	7	6533777	G	A	TRUE	ENSCAFG00000011630	ENSCAFG00000011630	2	0	2	0	0	1	21	15.7961	11	8.27417	AA	B	AA	ht_only	B	1	11.7531	0.704	2169Ta-Dog	SNP	3
2169Tb	7	6557731	C	T	TRUE	ENSCAFG00000014256	ENSCAFG00000014256	2	0	1	1	1	0	0	0	0	0	AB	A	AA	ctvt	B	1	0	0.704	2169Ta-Dog	MUT	3
2169Tb	7	6578398	T	C	TRUE	ENSCAFG00000014256	ENSCAFG00000014256	2	0	1	1	1	0	6	4.51318	1	0.752197	AB	A	AA	ctvt	B	1	1.06846	0.704	2169Ta-Dog	SNP	3
2169Tb	7	6628815	G	T	TRUE	ENSCAFG00000025063	ENSCAFG00000025063	2	0	1	1	1	0	1096	824.408	310	233.181	AB	A	AA	ctvt	B	1	331.223	0.704	2169Ta-Dog	MUT	3
2169Tb	7	6735081	C	T	TRUE	ENSCAFG00000011722	CD34	2	0	1	1	1	0	130	97.7856	0	0	AB	A	AA	ctvt	B	1	0	0.704	2169Ta-Dog	MUT	3
2169Tb	7	6735350	G	T	TRUE	ENSCAFG00000011722	CD34	2	0	1	1	1	0	175	131.635	0	0	AB	A	AA	ctvt	B	1	0	0.704	2169Ta-Dog	MUT	3
2169Tb	7	6735958	C	T	TRUE	ENSCAFG00000011722	CD34	2	0	1	1	1	0	111	83.4939	1	0.752197	AB	A	AA	ctvt	B	1	1.06846	0.704	2169Ta-Dog	MUT	3
2169Tb	7	6747896	G	A	TRUE	ENSCAFG00000011722	CD34	2	0	1	1	1	0	122	91.7681	0	0	AB	A	AA	ctvt	B	1	0	0.704	2169Ta-Dog	MUT	3
2169Tb	7	6863813	C	G	TRUE	ENSCAFG00000011756	PLXNA2	1	1	0	1	0	1	1	0.752197	0	0	BB	B	AB	host	A	1	2.54121	0.704	2169Ta-Dog	SNP	2
2169Tb	7	6880006	G	A	TRUE	ENSCAFG00000011756	PLXNA2	2	0	0	1	1	0	4	3.00879	0	0	BB	A	AA	ctvt	B	1	0	0.704	2169Ta-Dog	MUT	2
2169Tb	7	6883778	C	T	TRUE	ENSCAFG00000011756	PLXNA2	2	0	1	0	0	1	2	1.50439	0	0	AA	B	AA	ht_only	B	1	0	0.704	2169Ta-Dog	SNP	2
2169Tb	7	6887892	A	G	TRUE	ENSCAFG00000011756	PLXNA2	1	1	0	1	0	1	5	3.76099	3	2.25659	BB	B	AB	host	A	1	12.706	0.704	2169Ta-Dog	SNP	2
2169Tb	7	6887969	C	T	TRUE	ENSCAFG00000011756	PLXNA2	2	0	0	1	1	0	5	3.76099	0	0	BB	A	AA	ctvt	B	1	0	0.704	2169Ta-Dog	MUT	2
2169Tb	7	6892516	C	T	TRUE	ENSCAFG00000011756	PLXNA2	2	0	1	0	0	1	2	1.50439	0	0	AA	B	AA	ht_only	B	1	0	0.704	2169Ta-Dog	MUT	2
2169Tb	7	6892533	C	T	TRUE	ENSCAFG00000011756	PLXNA2	2	0	1	0	0	1	3	2.25659	0	0	AA	B	AA	ht_only	B	1	0	0.704	2169Ta-Dog	SNP	2
2169Tb	7	6892837	G	A	TRUE	ENSCAFG00000011756	PLXNA2	2	0	0	1	1	0	2	1.50439	0	0	BB	A	AA	ctvt	B	1	0	0.704	2169Ta-Dog	MUT	2
2169Tb	7	6921590	G	A	TRUE	ENSCAFG00000011756	PLXNA2	2	0	1	0	0	1	1	0.752197	0	0	AA	B	AA	ht_only	B	1	0	0.704	2169Ta-Dog	SNP	2
2169Tb	7	6932423	G	A	TRUE	ENSCAFG00000011756	PLXNA2	2	0	0	1	1	0	6	4.51318	0	0	BB	A	AA	ctvt	B	1	0	0.704	2169Ta-Dog	MUT	2
2169Tb	7	6935523	G	A	TRUE	ENSCAFG00000011756	PLXNA2	2	0	1	0	0	1	3	2.25659	0	0	AA	B	AA	ht_only	B	1	0	0.704	2169Ta-Dog	MUT	2
2169Tb	7	6941824	C	T	TRUE	ENSCAFG00000011756	PLXNA2	2	0	0	1	1	0	8	6.01758	0	0	BB	A	AA	ctvt	B	1	0	0.704	2169Ta-Dog	MUT	2
2169Tb	7	6941825	G	A	TRUE	ENSCAFG00000011756	PLXNA2	1	1	1	0	1	0	7	5.26538	0	0	AA	A	AB	host	B	1	0	0.704	2169Ta-Dog	SNP	2
2169Tb	7	7048327	G	A	TRUE	ENSCAFG00000011756	PLXNA2	2	0	2	0	0	1	3	2.25659	0	0	AA	B	AA	ht_only	B	1	0	0.704	2169Ta-Dog	MUT	3
2169Tb	7	7049043	C	T	TRUE	ENSCAFG00000011756	PLXNA2	2	0	1	1	1	0	5	3.76099	0	0	AB	A	AA	ctvt	B	1	0	0.704	2169Ta-Dog	MUT	3
2169Tb	7	7049180	C	T	TRUE	ENSCAFG00000011756	PLXNA2	2	0	1	1	1	0	6	4.51318	0	0	AB	A	AA	ctvt	B	1	0	0.704	2169Ta-Dog	MUT	3
2169Tb	7	8252487	A	G	TRUE	ENSCAFG00000011909	CAMK1G	2	0	1	1	1	0	0	0	0	0	AB	A	AA	ctvt	B	1	0	0.704	2169Ta-Dog	MUT	3
2169Tb	7	8266571	A	G	TRUE	ENSCAFG00000011909	CAMK1G	1	1	2	0	1	0	1	0.752197	0	0	AA	A	AB	host	B	1	0	0.704	2169Ta-Dog	SNP	3
2169Tb	7	8269130	A	C	TRUE	ENSCAFG00000011909	CAMK1G	2	0	1	1	1	0	0	0	0	0	AB	A	AA	ctvt	B	1	0	0.704	2169Ta-Dog	MUT	3
2169Tb	7	8269568	G	C	TRUE	ENSCAFG00000011909	CAMK1G	2	0	1	1	1	0	1	0.752197	0	0	AB	A	AA	ctvt	B	1	0	0.704	2169Ta-Dog	SNP	3
2169Tb	7	8269602	G	A	TRUE	ENSCAFG00000011909	CAMK1G	2	0	1	1	1	0	2	1.50439	1	0.752197	AB	A	AA	ctvt	B	1	1.06846	0.704	2169Ta-Dog	MUT	3
2169Tb	7	8279883	T	C	TRUE	ENSCAFG00000011913	LAMB3	2	0	1	1	1	0	2	1.50439	2	1.50439	AB	A	AA	ctvt	B	1	2.13692	0.704	2169Ta-Dog	SNP	3
2169Tb	7	8279957	C	T	TRUE	ENSCAFG00000011913	LAMB3	2	0	1	1	1	0	1	0.752197	0	0	AB	A	AA	ctvt	B	1	0	0.704	2169Ta-Dog	SNP	3
2169Tb	7	8280535	G	A	TRUE	ENSCAFG00000011913	LAMB3	2	0	1	1	1	0	0	0	0	0	AB	A	AA	ctvt	B	1	0	0.704	2169Ta-Dog	MUT	3
2169Tb	7	8280884	A	G	TRUE	ENSCAFG00000011913	LAMB3	2	0	1	1	1	0	1	0.752197	0	0	AB	A	AA	ctvt	B	1	0	0.704	2169Ta-Dog	SNP	3
2169Tb	7	8281095	T	G	TRUE	ENSCAFG00000011913	LAMB3	2	0	1	1	1	0	0	0	0	0	AB	A	AA	ctvt	B	1	0	0.704	2169Ta-Dog	SNP	3
2169Tb	7	8281159	T	A	TRUE	ENSCAFG00000011913	LAMB3	2	0	1	1	1	0	0	0	0	0	AB	A	AA	ctvt	B	1	0	0.704	2169Ta-Dog	MUT	3
2169Tb	7	8282076	G	A	TRUE	ENSCAFG00000011913	LAMB3	0	2	2	0	1	0	0	0	2	1.50439	AA	A	BB	ht_and_ctvt	A	3	0	0.704	2169Ta-Dog	SNP	3
2169Tb	7	8282076	G	A	TRUE	ENSCAFG00000011913	LAMB3	0	2	2	0	1	0	0	0	2	1.50439	AA	A	BB	host	B	2	2.54121	0.704	2169Ta-Dog	SNP	3
2169Tb	7	8282499	G	A	TRUE	ENSCAFG00000011913	LAMB3	2	0	1	1	1	0	1	0.752197	0	0	AB	A	AA	ctvt	B	1	0	0.704	2169Ta-Dog	SNP	3
2169Tb	7	8284097	G	T	TRUE	ENSCAFG00000011913	LAMB3	1	1	2	0	1	0	3	2.25659	0	0	AA	A	AB	host	B	1	0	0.704	2169Ta-Dog	SNP	3
2169Tb	7	8284155	G	A	TRUE	ENSCAFG00000011913	LAMB3	0	2	1	1	0	1	1	0.752197	3	2.25659	AB	B	BB	ctvt	A	1	1.06846	0.704	2169Ta-Dog	SNP	3
2169Tb	7	8284206	T	C	TRUE	ENSCAFG00000011913	LAMB3	0	2	1	1	0	1	1	0.752197	2	1.50439	AB	B	BB	ctvt	A	1	1.06846	0.704	2169Ta-Dog	SNP	3
2169Tb	7	8284244	C	A	TRUE	ENSCAFG00000011913	LAMB3	0	2	1	1	0	1	1	0.752197	4	3.00879	AB	B	BB	ctvt	A	1	1.06846	0.704	2169Ta-Dog	SNP	3
2169Tb	7	8285571	C	T	TRUE	ENSCAFG00000011913	LAMB3	2	0	1	1	1	0	2	1.50439	0	0	AB	A	AA	ctvt	B	1	0	0.704	2169Ta-Dog	MUT	3
2169Tb	7	8286142	A	G	TRUE	ENSCAFG00000011913	LAMB3	2	0	1	1	1	0	2	1.50439	0	0	AB	A	AA	ctvt	B	1	0	0.704	2169Ta-Dog	SNP	3
2169Tb	7	8288339	C	T	TRUE	ENSCAFG00000011913	LAMB3	2	0	1	1	1	0	0	0	0	0	AB	A	AA	ctvt	B	1	0	0.704	2169Ta-Dog	MUT	3
2169Tb	7	8298201	A	C	TRUE	ENSCAFG00000011913	LAMB3	2	0	1	1	1	0	1	0.752197	2	1.50439	AB	A	AA	ctvt	B	1	2.13692	0.704	2169Ta-Dog	MUT	3
2169Tb	7	8336285	C	A	TRUE	ENSCAFG00000030095	G0S2	2	0	0	2	1	0	7	5.26538	1	0.752197	BB	A	AA	ctvt	B	2	0.534231	0.704	2169Ta-Dog	SNP	3
2169Tb	7	8384205	T	C	TRUE	ENSCAFG00000011925	HSD11B1	1	1	2	0	1	0	1	0.752197	0	0	AA	A	AB	host	B	1	0	0.704	2169Ta-Dog	SNP	3
2169Tb	7	8435156	C	T	TRUE	ENSCAFG00000011943	TRAF3IP3	2	0	1	1	1	0	14	10.5308	0	0	AB	A	AA	ctvt	B	1	0	0.704	2169Ta-Dog	MUT	3
2169Tb	7	8444240	A	C	TRUE	ENSCAFG00000011943	TRAF3IP3	1	1	2	0	1	0	209	157.209	8	6.01758	AA	A	AB	host	B	1	20.3297	0.704	2169Ta-Dog	SNP	3
2169Tb	7	8445422	G	A	TRUE	ENSCAFG00000030526	C7H1orf74	2	0	1	1	1	0	159	119.599	75	56.4148	AB	A	AA	ctvt	B	1	80.1347	0.704	2169Ta-Dog	MUT	3
2169Tb	7	8445519	A	G	TRUE	ENSCAFG00000030526	C7H1orf74	0	2	0	2	1	0	70	52.6538	110	82.7417	BB	A	BB	ht_only	A	1	74.7923	0.704	2169Ta-Dog	SNP	3
2169Tb	7	8449067	G	A	TRUE	ENSCAFG00000011971	IRF6	2	0	1	1	1	0	8	6.01758	13	9.77856	AB	A	AA	ctvt	B	1	13.89	0.704	2169Ta-Dog	MUT	3
2169Tb	7	8449333	A	C	TRUE	ENSCAFG00000011971	IRF6	1	1	2	0	1	0	6	4.51318	0	0	AA	A	AB	host	B	1	0	0.704	2169Ta-Dog	SNP	3
2169Tb	7	8449463	G	A	TRUE	ENSCAFG00000011971	IRF6	2	0	1	1	1	0	4	3.00879	0	0	AB	A	AA	ctvt	B	1	0	0.704	2169Ta-Dog	MUT	3
2169Tb	7	8449707	A	G	TRUE	ENSCAFG00000011971	IRF6	1	1	0	2	0	1	0	0	3	2.25659	BB	B	AB	host	A	1	0	0.704	2169Ta-Dog	SNP	3
2169Tb	7	8450172	T	C	TRUE	ENSCAFG00000011971	IRF6	1	1	2	0	1	0	2	1.50439	0	0	AA	A	AB	host	B	1	0	0.704	2169Ta-Dog	SNP	3
2169Tb	7	8450919	T	C	TRUE	ENSCAFG00000011971	IRF6	1	1	2	0	1	0	2	1.50439	0	0	AA	A	AB	host	B	1	0	0.704	2169Ta-Dog	SNP	3
2169Tb	7	8451026	G	A	TRUE	ENSCAFG00000011971	IRF6	2	0	2	0	0	1	0	0	1	0.752197	AA	B	AA	ht_only	B	1	1.06846	0.704	2169Ta-Dog	SNP	3
2169Tb	7	8490267	C	T	TRUE	ENSCAFG00000011997	UTP25	1	1	2	0	1	0	34	25.5747	1	0.752197	AA	A	AB	host	B	1	2.54121	0.704	2169Ta-Dog	SNP	3
2169Tb	7	8490282	T	C	TRUE	ENSCAFG00000011997	UTP25	1	1	2	0	1	0	37	27.8313	2	1.50439	AA	A	AB	host	B	1	5.08241	0.704	2169Ta-Dog	SNP	3
2169Tb	7	8491866	G	A	TRUE	ENSCAFG00000011997	UTP25	2	0	1	1	1	0	182	136.9	98	73.7153	AB	A	AA	ctvt	B	1	104.709	0.704	2169Ta-Dog	MUT	3
2169Tb	7	8498516	C	T	TRUE	ENSCAFG00000011997	UTP25	2	0	1	1	1	0	177	133.139	73	54.9104	AB	A	AA	ctvt	B	1	77.9977	0.704	2169Ta-Dog	MUT	3
2169Tb	7	8500519	C	A	TRUE	ENSCAFG00000011997	UTP25	2	0	2	0	0	1	305	229.42	134	100.794	AA	B	AA	ht_only	B	1	143.174	0.704	2169Ta-Dog	SNP	3
2169Tb	7	8502501	A	T	TRUE	ENSCAFG00000011997	UTP25	1	1	0	2	0	1	10	7.52197	313	235.438	BB	B	AB	host	A	1	25.4121	0.704	2169Ta-Dog	SNP	3
2169Tb	7	8503749	A	G	TRUE	ENSCAFG00000011997	UTP25	2	0	1	1	1	0	242	182.032	104	78.2285	AB	A	AA	ctvt	B	1	111.12	0.704	2169Ta-Dog	MUT	3
2169Tb	7	8505125	G	A	TRUE	ENSCAFG00000011997	UTP25	2	0	2	0	0	1	184	138.404	95	71.4587	AA	B	AA	ht_only	B	1	101.504	0.704	2169Ta-Dog	MUT	3
2169Tb	7	8548270	A	G	TRUE	ENSCAFG00000012004	ENSCAFG00000012004	2	0	1	1	1	0	177	133.139	0	0	AB	A	AA	ctvt	B	1	0	0.704	2169Ta-Dog	MUT	3
2169Tb	7	8548271	G	C	TRUE	ENSCAFG00000012004	ENSCAFG00000012004	2	0	1	1	1	0	184	138.404	0	0	AB	A	AA	ctvt	B	1	0	0.704	2169Ta-Dog	MUT	3
2169Tb	7	8548317	A	C	TRUE	ENSCAFG00000012004	ENSCAFG00000012004	1	1	0	2	0	1	0	0	162	121.856	BB	B	AB	host	A	1	0	0.704	2169Ta-Dog	SNP	3
2169Tb	7	8598505	G	A	TRUE	ENSCAFG00000012024	SYT14	2	0	0	2	0	1	0	0	1	0.752197	BB	B	AA	ht_and_ctvt	B	3	0.356154	0.704	2169Ta-Dog	SNP	3
2169Tb	7	8598505	G	A	TRUE	ENSCAFG00000012024	SYT14	2	0	0	2	0	1	0	0	1	0.752197	BB	B	AA	host	A	2	0	0.704	2169Ta-Dog	SNP	3
2169Tb	7	8598703	A	T	TRUE	ENSCAFG00000012024	SYT14	2	0	1	1	1	0	1	0.752197	0	0	AB	A	AA	ctvt	B	1	0	0.704	2169Ta-Dog	MUT	3
2169Tb	7	8598926	G	A	TRUE	ENSCAFG00000012024	SYT14	2	0	2	0	0	1	0	0	0	0	AA	B	AA	ht_only	B	1	0	0.704	2169Ta-Dog	SNP	3
2169Tb	7	8653367	A	G	TRUE	ENSCAFG00000012024	SYT14	2	0	1	1	1	0	12	9.02637	4	3.00879	AB	A	AA	ctvt	B	1	4.27385	0.704	2169Ta-Dog	MUT	3
2169Tb	7	8653399	C	T	TRUE	ENSCAFG00000012024	SYT14	1	1	2	0	1	0	28	21.0615	0	0	AA	A	AB	host	B	1	0	0.704	2169Ta-Dog	SNP	3
2169Tb	7	8656329	T	C	TRUE	ENSCAFG00000012024	SYT14	1	1	2	0	1	0	32	24.0703	0	0	AA	A	AB	host	B	1	0	0.704	2169Ta-Dog	SNP	3
2169Tb	7	8656391	T	C	TRUE	ENSCAFG00000012024	SYT14	2	0	1	1	0	1	11	8.27417	35	26.3269	AB	B	AA	ht_and_ctvt	B	2	18.6981	0.704	2169Ta-Dog	SNP	3
2169Tb	7	8656475	C	T	TRUE	ENSCAFG00000012024	SYT14	2	0	1	1	1	0	18	13.5396	3	2.25659	AB	A	AA	ctvt	B	1	3.20539	0.704	2169Ta-Dog	MUT	3
2169Tb	7	8656478	A	G	TRUE	ENSCAFG00000012024	SYT14	2	0	1	1	1	0	21	15.7961	3	2.25659	AB	A	AA	ctvt	B	1	3.20539	0.704	2169Ta-Dog	SNP	3
2169Tb	7	8656614	A	T	TRUE	ENSCAFG00000012024	SYT14	2	0	1	1	1	0	30	22.5659	6	4.51318	AB	A	AA	ctvt	B	1	6.41077	0.704	2169Ta-Dog	MUT	3
2169Tb	7	8656739	C	A	TRUE	ENSCAFG00000012024	SYT14	2	0	1	1	1	0	17	12.7874	10	7.52197	AB	A	AA	ctvt	B	1	10.6846	0.704	2169Ta-Dog	MUT	3
2169Tb	7	8660611	T	C	TRUE	ENSCAFG00000012024	SYT14	1	1	2	0	1	0	16	12.0352	0	0	AA	A	AB	host	B	1	0	0.704	2169Ta-Dog	SNP	3
2169Tb	7	8727759	G	A	TRUE	ENSCAFG00000012024	SYT14	2	0	1	1	1	0	28	21.0615	6	4.51318	AB	A	AA	ctvt	B	1	6.41077	0.704	2169Ta-Dog	MUT	3
2169Tb	7	8727791	G	A	TRUE	ENSCAFG00000012024	SYT14	2	0	1	1	1	0	14	10.5308	4	3.00879	AB	A	AA	ctvt	B	1	4.27385	0.704	2169Ta-Dog	MUT	3
2169Tb	7	8856439	C	T	TRUE	ENSCAFG00000031193	SERTAD4	2	0	1	1	1	0	4	3.00879	5	3.76099	AB	A	AA	ctvt	B	1	5.34231	0.704	2169Ta-Dog	MUT	3
2169Tb	7	8857738	A	T	TRUE	ENSCAFG00000031193	SERTAD4	2	0	1	1	1	0	8	6.01758	1	0.752197	AB	A	AA	ctvt	B	1	1.06846	0.704	2169Ta-Dog	MUT	3
2169Tb	7	8860425	G	A	TRUE	ENSCAFG00000031193	SERTAD4	2	0	0	2	1	0	5	3.76099	6	4.51318	BB	A	AA	ctvt	B	2	3.20539	0.704	2169Ta-Dog	SNP	3
2169Tb	7	8949840	C	T	TRUE	ENSCAFG00000012038	HHAT	1	1	0	2	0	1	2	1.50439	10	7.52197	BB	B	AB	host	A	1	5.08241	0.704	2169Ta-Dog	SNP	3
2169Tb	7	9169023	C	T	TRUE	ENSCAFG00000012038	HHAT	2	0	1	1	1	0	10	7.52197	6	4.51318	AB	A	AA	ctvt	B	1	6.41077	0.704	2169Ta-Dog	MUT	3
2169Tb	7	9243842	G	T	TRUE	ENSCAFG00000012038	HHAT	2	0	1	1	1	0	7	5.26538	6	4.51318	AB	A	AA	ctvt	B	1	6.41077	0.704	2169Ta-Dog	MUT	3
2169Tb	7	9243868	C	A	TRUE	ENSCAFG00000012038	HHAT	2	0	0	2	1	0	8	6.01758	8	6.01758	BB	A	AA	ctvt	B	2	4.27385	0.704	2169Ta-Dog	SNP	3
2169Tb	7	9244099	C	T	TRUE	ENSCAFG00000012038	HHAT	2	0	0	2	1	0	5	3.76099	7	5.26538	BB	A	AA	ctvt	B	2	3.73962	0.704	2169Ta-Dog	SNP	3
2169Tb	7	9274980	A	G	TRUE	ENSCAFG00000012038	HHAT	0	2	0	2	1	0	1	0.752197	0	0	BB	A	BB	ht_only	A	1	1.06846	0.704	2169Ta-Dog	SNP	3
2169Tb	7	9332835	C	T	TRUE	ENSCAFG00000012077	KCNH1	2	0	1	1	1	0	21	15.7961	2	1.50439	AB	A	AA	ctvt	B	1	2.13692	0.704	2169Ta-Dog	MUT	3
2169Tb	7	9353937	T	A	TRUE	ENSCAFG00000012077	KCNH1	2	0	2	0	0	1	20	15.0439	7	5.26538	AA	B	AA	ht_only	B	1	7.47923	0.704	2169Ta-Dog	MUT	3
2169Tb	7	9366033	G	A	TRUE	ENSCAFG00000012077	KCNH1	2	0	2	0	0	1	16	12.0352	10	7.52197	AA	B	AA	ht_only	B	1	10.6846	0.704	2169Ta-Dog	SNP	3
2169Tb	7	9479590	G	A	TRUE	ENSCAFG00000012077	KCNH1	0	2	2	0	0	1	87	65.4412	43	32.3445	AA	B	BB	ctvt	A	2	46.4781	0.704	2169Ta-Dog	SNP	3
2169Tb	7	9545346	G	A	TRUE	ENSCAFG00000012077	KCNH1	1	1	2	0	1	0	56	42.123	3	2.25659	AA	A	AB	host	B	1	7.62362	0.704	2169Ta-Dog	SNP	3
2169Tb	7	9733887	C	T	TRUE	ENSCAFG00000012107	RCOR3	2	0	1	1	1	0	123	92.5203	52	39.1143	AB	A	AA	ctvt	B	1	55.56	0.704	2169Ta-Dog	MUT	3
2169Tb	7	9735344	C	T	TRUE	ENSCAFG00000012107	RCOR3	2	0	1	1	1	0	161	121.104	82	61.6802	AB	A	AA	ctvt	B	1	87.6139	0.704	2169Ta-Dog	MUT	3
2169Tb	7	9789537	G	A	TRUE	ENSCAFG00000012107	RCOR3	2	0	1	1	1	0	10	7.52197	1	0.752197	AB	A	AA	ctvt	B	1	1.06846	0.704	2169Ta-Dog	MUT	3
2169Tb	7	9817719	G	T	TRUE	ENSCAFG00000012120	TRAF5	2	0	2	0	0	1	4	3.00879	4	3.00879	AA	B	AA	ht_only	B	1	4.27385	0.704	2169Ta-Dog	SNP	3
2169Tb	7	9817885	C	T	TRUE	ENSCAFG00000012120	TRAF5	2	0	2	0	0	1	1	0.752197	1	0.752197	AA	B	AA	ht_only	B	1	1.06846	0.704	2169Ta-Dog	SNP	3
2169Tb	7	9831457	G	A	TRUE	ENSCAFG00000012120	TRAF5	2	0	1	1	1	0	9	6.76978	1	0.752197	AB	A	AA	ctvt	B	1	1.06846	0.704	2169Ta-Dog	MUT	3
2169Tb	7	9875641	C	T	TRUE	ENSCAFG00000028996	ENSCAFG00000028996	2	0	1	1	1	0	0	0	0	0	AB	A	AA	ctvt	B	1	0	0.704	2169Ta-Dog	MUT	3
2169Tb	7	9875715	C	T	TRUE	ENSCAFG00000028996	ENSCAFG00000028996	2	0	1	1	1	0	0	0	0	0	AB	A	AA	ctvt	B	1	0	0.704	2169Ta-Dog	MUT	3
2169Tb	7	9875845	C	T	TRUE	ENSCAFG00000028996	ENSCAFG00000028996	2	0	1	1	1	0	0	0	0	0	AB	A	AA	ctvt	B	1	0	0.704	2169Ta-Dog	MUT	3
2169Tb	7	9962019	G	A	TRUE	ENSCAFG00000043821	ENSCAFG00000043821	2	0	1	1	1	0	1	0.752197	2	1.50439	AB	A	AA	ctvt	B	1	2.13692	0.704	2169Ta-Dog	MUT	3
2169Tb	7	9962047	G	A	TRUE	ENSCAFG00000043821	ENSCAFG00000043821	2	0	1	1	1	0	3	2.25659	0	0	AB	A	AA	ctvt	B	1	0	0.704	2169Ta-Dog	MUT	3
2169Tb	7	10096757	G	A	TRUE	ENSCAFG00000012155	LPGAT1	2	0	1	1	1	0	115	86.5027	37	27.8313	AB	A	AA	ctvt	B	1	39.5331	0.704	2169Ta-Dog	MUT	3
2169Tb	7	10097216	A	G	TRUE	ENSCAFG00000012155	LPGAT1	2	0	1	1	1	0	123	92.5203	19	14.2917	AB	A	AA	ctvt	B	1	20.3008	0.704	2169Ta-Dog	SNP	3
2169Tb	7	10097741	C	T	TRUE	ENSCAFG00000012155	LPGAT1	0	2	1	1	0	1	22	16.5483	137	103.051	AB	B	BB	ctvt	A	1	23.5062	0.704	2169Ta-Dog	SNP	3
2169Tb	7	10172652	C	G	TRUE	ENSCAFG00000012155	LPGAT1	2	0	1	1	1	0	4	3.00879	1	0.752197	AB	A	AA	ctvt	B	1	1.06846	0.704	2169Ta-Dog	MUT	3
2169Tb	7	10198229	T	G	TRUE	ENSCAFG00000012155	LPGAT1	2	0	2	0	0	1	1	0.752197	0	0	AA	B	AA	ht_only	B	1	0	0.704	2169Ta-Dog	SNP	3
2169Tb	7	10240146	G	A	TRUE	ENSCAFG00000012176	INTS7	1	1	2	0	1	0	223	167.74	0	0	AA	A	AB	host	B	1	0	0.704	2169Ta-Dog	SNP	3
2169Tb	7	10269603	G	A	TRUE	ENSCAFG00000012176	INTS7	2	0	1	1	1	0	140	105.308	87	65.4412	AB	A	AA	ctvt	B	1	92.9562	0.704	2169Ta-Dog	MUT	3
2169Tb	7	10276339	C	G	TRUE	ENSCAFG00000012176	INTS7	2	0	1	1	1	0	134	100.794	41	30.8401	AB	A	AA	ctvt	B	1	43.8069	0.704	2169Ta-Dog	MUT	3
2169Tb	7	10323634	C	T	TRUE	ENSCAFG00000012260	DTL	2	0	1	1	1	0	9	6.76978	1	0.752197	AB	A	AA	ctvt	B	1	1.06846	0.704	2169Ta-Dog	MUT	3
2169Tb	7	10323910	T	C	TRUE	ENSCAFG00000012260	DTL	2	0	2	0	0	1	65	48.8928	32	24.0703	AA	B	AA	ht_only	B	1	34.1908	0.704	2169Ta-Dog	SNP	3
2169Tb	7	10354435	G	A	TRUE	ENSCAFG00000012260	DTL	2	0	1	1	1	0	224	168.492	99	74.4675	AB	A	AA	ctvt	B	1	105.778	0.704	2169Ta-Dog	MUT	3
2169Tb	7	10364401	A	G	TRUE	ENSCAFG00000012260	DTL	2	0	1	1	1	0	180	135.396	74	55.6626	AB	A	AA	ctvt	B	1	79.0662	0.704	2169Ta-Dog	MUT	3
2169Tb	8	28707953	G	A	TRUE	ENSCAFG00000014709	TXNDC16	2	0	0	2	1	0	11	8.27417	73	54.9104	BB	A	AA	ctvt	B	2	38.9989	0.704	2169Ta-Dog	SNP	3
2169Tb	8	28711771	G	A	TRUE	ENSCAFG00000014709	TXNDC16	2	0	1	1	1	0	53	39.8665	14	10.5308	AB	A	AA	ctvt	B	1	14.9585	0.704	2169Ta-Dog	MUT	3
2169Tb	8	28711832	A	G	TRUE	ENSCAFG00000014709	TXNDC16	2	0	0	2	0	1	3	2.25659	65	48.8928	BB	B	AA	ht_and_ctvt	B	3	23.15	0.704	2169Ta-Dog	SNP	3
2169Tb	8	28711832	A	G	TRUE	ENSCAFG00000014709	TXNDC16	2	0	0	2	0	1	3	2.25659	65	48.8928	BB	B	AA	host	A	2	3.81181	0.704	2169Ta-Dog	SNP	3
2169Tb	8	28835409	C	T	TRUE	ENSCAFG00000014721	GPR137C	2	0	1	1	1	0	0	0	1	0.752197	AB	A	AA	ctvt	B	1	1.06846	0.704	2169Ta-Dog	MUT	3
2169Tb	8	28858307	G	A	TRUE	ENSCAFG00000014721	GPR137C	2	0	1	1	1	0	1	0.752197	0	0	AB	A	AA	ctvt	B	1	0	0.704	2169Ta-Dog	MUT	3
2169Tb	8	28858539	G	T	TRUE	ENSCAFG00000014721	GPR137C	2	0	2	0	0	1	3	2.25659	0	0	AA	B	AA	ht_only	B	1	0	0.704	2169Ta-Dog	MUT	3
2169Tb	8	28864981	T	G	TRUE	ENSCAFG00000014750	ERO1A	2	0	1	1	1	0	1165	876.31	431	324.197	AB	A	AA	ctvt	B	1	460.507	0.704	2169Ta-Dog	MUT	3
2169Tb	8	28873181	C	T	TRUE	ENSCAFG00000014750	ERO1A	2	0	2	0	0	1	992	746.18	469	352.781	AA	B	AA	ht_only	B	1	501.109	0.704	2169Ta-Dog	SNP	3
2169Tb	8	28903960	G	A	TRUE	ENSCAFG00000014750	ERO1A	2	0	0	2	1	0	313	235.438	410	308.401	BB	A	AA	ctvt	B	2	219.035	0.704	2169Ta-Dog	SNP	3
2169Tb	8	28913713	C	A	TRUE	ENSCAFG00000014750	ERO1A	2	0	1	1	1	0	314	236.19	137	103.051	AB	A	AA	ctvt	B	1	146.379	0.704	2169Ta-Dog	MUT	3
2169Tb	8	28913775	C	T	TRUE	ENSCAFG00000014750	ERO1A	2	0	0	2	1	0	177	133.139	314	236.19	BB	A	AA	ctvt	B	2	167.749	0.704	2169Ta-Dog	SNP	3
2169Tb	9	12351964	G	A	TRUE	ENSCAFG00000046488	SMURF2	2	0	3	1	1	0	253	190.306	1	0.752197	AB	A	AA	ctvt	B	1	1.06846	0.704	2169Ta-Dog	MUT	5
2169Tb	9	12353755	A	G	TRUE	ENSCAFG00000046488	SMURF2	2	0	3	1	1	0	266	200.084	0	0	AB	A	AA	ctvt	B	1	0	0.704	2169Ta-Dog	MUT	5
2169Tb	9	12360709	C	T	TRUE	ENSCAFG00000046488	SMURF2	2	0	3	1	1	0	124	93.2725	42	31.5923	AB	A	AA	ctvt	B	1	44.8754	0.704	2169Ta-Dog	MUT	5
2169Tb	9	12360723	C	T	TRUE	ENSCAFG00000046488	SMURF2	2	0	3	1	1	0	125	94.0247	39	29.3357	AB	A	AA	ctvt	B	1	41.67	0.704	2169Ta-Dog	MUT	5
2169Tb	21	447332	C	T	TRUE	ENSCAFG00000003978	PGR	2	0	1	2	1	0	1	0.752197	0	0	AB	A	AA	ctvt	B	2	0	0.704	2169Ta-Dog	MUT	4
2169Tb	21	447506	C	T	TRUE	ENSCAFG00000003978	PGR	2	0	0	3	1	0	2	1.50439	0	0	BB	A	AA	ctvt	B	3	0	0.704	2169Ta-Dog	MUT	4
2169Tb	21	447519	G	A	TRUE	ENSCAFG00000003978	PGR	2	0	0	3	1	0	2	1.50439	0	0	BB	A	AA	ctvt	B	3	0	0.704	2169Ta-Dog	MUT	4
2169Tb	21	447702	A	T	TRUE	ENSCAFG00000003978	PGR	0	2	2	1	1	0	0	0	7	5.26538	AB	A	BB	ht_and_ctvt	A	3	0	0.704	2169Ta-Dog	SNP	4
2169Tb	21	447779	G	T	TRUE	ENSCAFG00000003978	PGR	2	0	2	1	1	0	4	3.00879	0	0	AB	A	AA	ctvt	B	1	0	0.704	2169Ta-Dog	MUT	4
2169Tb	21	447793	G	A	TRUE	ENSCAFG00000003978	PGR	2	0	2	1	1	0	5	3.76099	0	0	AB	A	AA	ctvt	B	1	0	0.704	2169Ta-Dog	MUT	4
2169Tb	21	450889	G	A	TRUE	ENSCAFG00000003978	PGR	2	0	1	2	1	0	9	6.76978	0	0	AB	A	AA	ctvt	B	2	0	0.704	2169Ta-Dog	MUT	4
2169Tb	21	521575	G	A	TRUE	ENSCAFG00000003978	PGR	2	0	2	1	1	0	10	7.52197	0	0	AB	A	AA	ctvt	B	1	0	0.704	2169Ta-Dog	MUT	4
2169Tb	21	521861	G	A	TRUE	ENSCAFG00000003978	PGR	2	0	2	1	1	0	8	6.01758	0	0	AB	A	AA	ctvt	B	1	0	0.704	2169Ta-Dog	MUT	4
2169Tb	21	552205	C	T	TRUE	ENSCAFG00000003978	PGR	2	0	3	0	0	1	2	1.50439	0	0	AA	B	AA	ht_only	B	1	0	0.704	2169Ta-Dog	MUT	4
2169Tb	21	622710	G	A	TRUE	ENSCAFG00000003991	ARHGAP42	2	0	2	1	1	0	151	113.582	21	15.7961	AB	A	AA	ctvt	B	1	22.4377	0.704	2169Ta-Dog	MUT	4
2169Tb	21	660646	A	T	TRUE	ENSCAFG00000003991	ARHGAP42	2	0	2	1	1	0	226	169.997	79	59.4236	AB	A	AA	ctvt	B	1	84.4085	0.704	2169Ta-Dog	MUT	4
2169Tb	21	970537	C	T	TRUE	ENSCAFG00000047045	ENSCAFG00000047045	2	0	3	2	1	0	2	1.50439	0	0	AB	A	AA	ctvt	B	2	0	0.704	2169Ta-Dog	MUT	6
2169Tb	21	970885	C	T	TRUE	ENSCAFG00000047045	ENSCAFG00000047045	2	0	4	1	1	0	0	0	0	0	AB	A	AA	ctvt	B	1	0	0.704	2169Ta-Dog	MUT	6
2169Tb	21	1134911	C	T	TRUE	ENSCAFG00000004018	CNTN5	2	0	1	4	1	0	0	0	0	0	AB	A	AA	ctvt	B	4	0	0.704	2169Ta-Dog	MUT	6
2169Tb	21	1173017	A	G	TRUE	ENSCAFG00000004018	CNTN5	2	0	1	4	1	0	0	0	0	0	AB	A	AA	ctvt	B	4	0	0.704	2169Ta-Dog	MUT	6
2169Tb	21	1183320	C	T	TRUE	ENSCAFG00000004018	CNTN5	2	0	4	1	1	0	0	0	0	0	AB	A	AA	ctvt	B	1	0	0.704	2169Ta-Dog	MUT	6
2169Tb	21	1214700	T	C	TRUE	ENSCAFG00000004018	CNTN5	2	0	4	1	1	0	0	0	0	0	AB	A	AA	ctvt	B	1	0	0.704	2169Ta-Dog	MUT	6
2169Tb	21	1417180	A	G	TRUE	ENSCAFG00000004018	CNTN5	2	0	4	1	1	0	1	0.752197	0	0	AB	A	AA	ctvt	B	1	0	0.704	2169Ta-Dog	MUT	6
2169Tb	21	1461423	G	A	TRUE	ENSCAFG00000004018	CNTN5	2	0	4	1	1	0	1	0.752197	0	0	AB	A	AA	ctvt	B	1	0	0.704	2169Ta-Dog	MUT	6
2169Tb	21	1461436	G	A	TRUE	ENSCAFG00000004018	CNTN5	2	0	4	1	1	0	1	0.752197	0	0	AB	A	AA	ctvt	B	1	0	0.704	2169Ta-Dog	MUT	6
2169Tb	21	28683025	T	C	TRUE	ENSCAFG00000024867	TRIM22	2	0	0	2	1	0	3	2.25659	0	0	BB	A	AA	ctvt	B	2	0	0.704	2169Ta-Dog	SNP	3
2169Tb	21	28687846	G	C	TRUE	ENSCAFG00000024867	TRIM22	2	0	0	2	1	0	28	21.0615	0	0	BB	A	AA	ctvt	B	2	0	0.704	2169Ta-Dog	SNP	3
2169Tb	21	28688079	G	A	TRUE	ENSCAFG00000024867	TRIM22	2	0	1	1	1	0	20	15.0439	0	0	AB	A	AA	ctvt	B	1	0	0.704	2169Ta-Dog	MUT	3
2169Tb	21	28688122	T	C	TRUE	ENSCAFG00000024867	TRIM22	2	0	1	1	1	0	27	20.3093	0	0	AB	A	AA	ctvt	B	1	0	0.704	2169Ta-Dog	MUT	3
2169Tb	21	28688785	G	A	TRUE	ENSCAFG00000024867	TRIM22	2	0	1	1	1	0	19	14.2917	0	0	AB	A	AA	ctvt	B	1	0	0.704	2169Ta-Dog	MUT	3
2169Tb	21	28694727	T	A	TRUE	ENSCAFG00000024867	TRIM22	2	0	1	1	1	0	15	11.283	0	0	AB	A	AA	ctvt	B	1	0	0.704	2169Ta-Dog	SNP	3
2169Tb	21	28694738	T	C	TRUE	ENSCAFG00000024867	TRIM22	0	2	2	0	0	1	0	0	12	9.02637	AA	B	BB	ctvt	A	2	0	0.704	2169Ta-Dog	SNP	3
2169Tb	21	28694843	G	T	TRUE	ENSCAFG00000024867	TRIM22	2	0	1	1	1	0	17	12.7874	0	0	AB	A	AA	ctvt	B	1	0	0.704	2169Ta-Dog	MUT	3
2169Tb	21	28695114	C	A	TRUE	ENSCAFG00000024867	TRIM22	2	0	2	0	0	1	24	18.0527	0	0	AA	B	AA	ht_only	B	1	0	0.704	2169Ta-Dog	MUT	3
2169Tb	21	28695164	T	C	TRUE	ENSCAFG00000024867	TRIM22	0	2	2	0	0	1	0	0	29	21.8137	AA	B	BB	ctvt	A	2	0	0.704	2169Ta-Dog	SNP	3
2169Tb	21	28713724	G	A	TRUE	ENSCAFG00000029611	OR52H9	0	2	2	0	0	1	0	0	1	0.752197	AA	B	BB	ctvt	A	2	0	0.704	2169Ta-Dog	SNP	3
2169Tb	21	28713846	A	G	TRUE	ENSCAFG00000029611	OR52H9	0	2	2	0	0	1	0	0	1	0.752197	AA	B	BB	ctvt	A	2	0	0.704	2169Ta-Dog	SNP	3
2169Tb	21	28713916	G	A	TRUE	ENSCAFG00000029611	OR52H9	0	2	2	0	0	1	0	0	0	0	AA	B	BB	ctvt	A	2	0	0.704	2169Ta-Dog	SNP	3
2169Tb	21	28713981	T	A	TRUE	ENSCAFG00000029611	OR52H9	2	0	2	0	0	1	3	2.25659	0	0	AA	B	AA	ht_only	B	1	0	0.704	2169Ta-Dog	SNP	3
2169Tb	21	28714264	G	A	TRUE	ENSCAFG00000029611	OR52H9	0	2	2	0	1	0	0	0	1	0.752197	AA	A	BB	ht_and_ctvt	A	3	0	0.704	2169Ta-Dog	SNP	3
2169Tb	21	28714264	G	A	TRUE	ENSCAFG00000029611	OR52H9	0	2	2	0	1	0	0	0	1	0.752197	AA	A	BB	host	B	2	1.2706	0.704	2169Ta-Dog	SNP	3
2169Tb	21	28714308	T	G	TRUE	ENSCAFG00000029611	OR52H9	0	2	2	0	0	1	0	0	1	0.752197	AA	B	BB	ctvt	A	2	0	0.704	2169Ta-Dog	SNP	3
2169Tb	21	28714344	G	A	TRUE	ENSCAFG00000029611	OR52H9	0	2	2	0	0	1	0	0	1	0.752197	AA	B	BB	ctvt	A	2	0	0.704	2169Ta-Dog	SNP	3
2169Tb	21	28714638	T	C	TRUE	ENSCAFG00000029611	OR52H9	0	2	2	0	1	0	0	0	0	0	AA	A	BB	ht_and_ctvt	A	3	0	0.704	2169Ta-Dog	SNP	3
2169Tb	21	28714638	T	C	TRUE	ENSCAFG00000029611	OR52H9	0	2	2	0	1	0	0	0	0	0	AA	A	BB	host	B	2	0	0.704	2169Ta-Dog	SNP	3
2169Tb	21	28714708	G	T	TRUE	ENSCAFG00000029611	OR52H9	2	0	2	0	0	1	2	1.50439	0	0	AA	B	AA	ht_only	B	1	0	0.704	2169Ta-Dog	SNP	3
2169Tb	21	28714749	C	T	TRUE	ENSCAFG00000029611	OR52H9	0	2	2	0	1	0	0	0	2	1.50439	AA	A	BB	ht_and_ctvt	A	3	0	0.704	2169Ta-Dog	SNP	3
2169Tb	21	28714749	C	T	TRUE	ENSCAFG00000029611	OR52H9	0	2	2	0	1	0	0	0	2	1.50439	AA	A	BB	host	B	2	2.54121	0.704	2169Ta-Dog	SNP	3
2169Tb	21	28725854	G	A	TRUE	ENSCAFG00000041265	OR52H7	2	0	2	0	0	1	1	0.752197	0	0	AA	B	AA	ht_only	B	1	0	0.704	2169Ta-Dog	MUT	3
2169Tb	21	28725945	G	A	TRUE	ENSCAFG00000041265	OR52H7	2	0	1	1	1	0	2	1.50439	0	0	AB	A	AA	ctvt	B	1	0	0.704	2169Ta-Dog	MUT	3
2169Tb	21	28726010	T	C	TRUE	ENSCAFG00000041265	OR52H7	2	0	2	0	0	1	1	0.752197	0	0	AA	B	AA	ht_only	B	1	0	0.704	2169Ta-Dog	SNP	3
2169Tb	21	28726402	G	A	TRUE	ENSCAFG00000041265	OR52H7	0	2	2	0	1	0	0	0	2	1.50439	AA	A	BB	ht_and_ctvt	A	3	0	0.704	2169Ta-Dog	SNP	3
2169Tb	21	28726402	G	A	TRUE	ENSCAFG00000041265	OR52H7	0	2	2	0	1	0	0	0	2	1.50439	AA	A	BB	host	B	2	2.54121	0.704	2169Ta-Dog	SNP	3
2169Tb	21	28739423	A	T	TRUE	ENSCAFG00000006276	OR52D3	2	0	1	1	1	0	0	0	0	0	AB	A	AA	ctvt	B	1	0	0.704	2169Ta-Dog	MUT	3
2169Tb	21	28739441	C	T	TRUE	ENSCAFG00000006276	OR52D3	0	2	2	0	1	0	0	0	0	0	AA	A	BB	ht_and_ctvt	A	3	0	0.704	2169Ta-Dog	SNP	3
2169Tb	21	28739441	C	T	TRUE	ENSCAFG00000006276	OR52D3	0	2	2	0	1	0	0	0	0	0	AA	A	BB	host	B	2	0	0.704	2169Ta-Dog	SNP	3
2169Tb	21	28739488	G	A	TRUE	ENSCAFG00000006276	OR52D3	2	0	2	0	0	1	0	0	0	0	AA	B	AA	ht_only	B	1	0	0.704	2169Ta-Dog	SNP	3
2169Tb	21	28739801	G	A	TRUE	ENSCAFG00000006276	OR52D3	2	0	1	1	1	0	2	1.50439	0	0	AB	A	AA	ctvt	B	1	0	0.704	2169Ta-Dog	MUT	3
2169Tb	21	28755030	T	C	TRUE	ENSCAFG00000043331	OR52U1	2	0	0	1	1	0	0	0	0	0	BB	A	AA	ctvt	B	1	0	0.704	2169Ta-Dog	MUT	2
2169Tb	21	28755370	G	A	TRUE	ENSCAFG00000043331	OR52U1	2	0	0	1	1	0	0	0	0	0	BB	A	AA	ctvt	B	1	0	0.704	2169Ta-Dog	MUT	2
2169Tb	34	6239738	G	A	TRUE	ENSCAFG00000010238	ADCY2	2	0	1	1	1	0	1	0.752197	2	1.50439	AB	A	AA	ctvt	B	1	2.13692	0.704	2169Ta-Dog	MUT	3
2169Tb	34	6245938	G	A	TRUE	ENSCAFG00000010238	ADCY2	2	0	1	1	1	0	3	2.25659	0	0	AB	A	AA	ctvt	B	1	0	0.704	2169Ta-Dog	MUT	3
2169Tb	34	26347797	G	A	TRUE	ENSCAFG00000014222	ENSCAFG00000014222	1	1	1	0	1	0	19	14.2917	2	1.50439	AA	A	AB	host	B	1	5.08241	0.704	2169Ta-Dog	SNP	2
2651T	1	30251146	A	T	FALSE	ENSCAFG00000000267	TNFAIP3	2	0	1	1	0	0	279	206.099	25	18.4676	AB	-	AA	ctvt	B	1	26.9994	0.684	2651T-Dog	MUT	2
2651T	1	30258121	C	T	FALSE	ENSCAFG00000000267	TNFAIP3	2	0	0	2	0	0	267	197.234	56	41.3675	BB	-	AA	ctvt	B	2	30.2394	0.684	2651T-Dog	SNP	2
2651T	1	30258121	C	T	FALSE	ENSCAFG00000000267	TNFAIP3	2	0	0	2	0	0	267	197.234	56	41.3675	BB	-	AA	host	A	2	312.079	0.684	2651T-Dog	SNP	2
2651T	1	30258345	C	T	FALSE	ENSCAFG00000000267	TNFAIP3	2	0	1	1	0	0	264	195.018	28	20.6837	AB	-	AA	ctvt	B	1	30.2394	0.684	2651T-Dog	MUT	2
2651T	1	30258367	C	T	FALSE	ENSCAFG00000000267	TNFAIP3	2	0	1	1	0	0	280	206.837	22	16.2515	AB	-	AA	ctvt	B	1	23.7595	0.684	2651T-Dog	MUT	2
2651T	1	30258430	A	G	FALSE	ENSCAFG00000000267	TNFAIP3	2	0	0	2	0	0	274	202.405	73	53.9254	BB	-	AA	ctvt	B	2	39.4192	0.684	2651T-Dog	SNP	2
2651T	1	30258430	A	G	FALSE	ENSCAFG00000000267	TNFAIP3	2	0	0	2	0	0	274	202.405	73	53.9254	BB	-	AA	host	A	2	320.261	0.684	2651T-Dog	SNP	2
2651T	1	30258765	C	T	FALSE	ENSCAFG00000000267	TNFAIP3	2	0	1	1	0	0	345	254.853	18	13.2967	AB	-	AA	ctvt	B	1	19.4396	0.684	2651T-Dog	MUT	2
2651T	1	30260929	T	C	FALSE	ENSCAFG00000000267	TNFAIP3	2	0	0	2	0	0	228	168.425	47	34.7191	BB	-	AA	ctvt	B	2	25.3795	0.684	2651T-Dog	SNP	2
2651T	1	30260929	T	C	FALSE	ENSCAFG00000000267	TNFAIP3	2	0	0	2	0	0	228	168.425	47	34.7191	BB	-	AA	host	A	2	266.495	0.684	2651T-Dog	SNP	2
2651T	1	30435197	A	G	FALSE	ENSCAFG00000030892	PERP	1	1	1	0	0	0	0	0	9	6.64834	AA	-	AB	host	B	1	21.0391	0.684	2651T-Dog	SNP	1
2651T	1	30435199	T	G	FALSE	ENSCAFG00000030892	PERP	1	1	1	0	0	0	0	0	9	6.64834	AA	-	AB	host	B	1	21.0391	0.684	2651T-Dog	SNP	1
2651T	1	30435201	T	G	FALSE	ENSCAFG00000030892	PERP	1	1	1	0	0	0	0	0	9	6.64834	AA	-	AB	host	B	1	21.0391	0.684	2651T-Dog	SNP	1
2651T	1	30435462	C	G	FALSE	ENSCAFG00000030892	PERP	0	2	1	0	0	0	0	0	0	0	AA	-	BB	ctvt	A	1	0	0.684	2651T-Dog	SNP	1
2651T	1	30435462	C	G	FALSE	ENSCAFG00000030892	PERP	0	2	1	0	0	0	0	0	0	0	AA	-	BB	host	B	2	0	0.684	2651T-Dog	SNP	1
2651T	1	30435733	G	A	FALSE	ENSCAFG00000030892	PERP	2	0	0	1	0	0	1	0.738704	0	0	BB	-	AA	ctvt	B	1	0	0.684	2651T-Dog	MUT	1
2651T	1	30435733	G	A	FALSE	ENSCAFG00000030892	PERP	2	0	0	1	0	0	1	0.738704	0	0	BB	-	AA	host	A	2	1.16884	0.684	2651T-Dog	MUT	1
2651T	1	30435853	A	C	FALSE	ENSCAFG00000030892	PERP	2	0	0	1	0	0	0	0	0	0	BB	-	AA	ctvt	B	1	0	0.684	2651T-Dog	SNP	1
2651T	1	30435853	A	C	FALSE	ENSCAFG00000030892	PERP	2	0	0	1	0	0	0	0	0	0	BB	-	AA	host	A	2	0	0.684	2651T-Dog	SNP	1
2651T	1	30551313	G	A	FALSE	ENSCAFG00000000272	ARFGEF3	2	0	0	1	0	0	2	1.47741	5	3.69352	BB	-	AA	ctvt	B	1	5.39989	0.684	2651T-Dog	MUT	1
2651T	1	30551313	G	A	FALSE	ENSCAFG00000000272	ARFGEF3	2	0	0	1	0	0	2	1.47741	5	3.69352	BB	-	AA	host	A	2	2.33767	0.684	2651T-Dog	MUT	1
2651T	1	30587845	G	A	FALSE	ENSCAFG00000000272	ARFGEF3	2	0	0	1	0	0	15	11.0806	15	11.0806	BB	-	AA	ctvt	B	1	16.1997	0.684	2651T-Dog	MUT	1
2651T	1	30587845	G	A	FALSE	ENSCAFG00000000272	ARFGEF3	2	0	0	1	0	0	15	11.0806	15	11.0806	BB	-	AA	host	A	2	17.5325	0.684	2651T-Dog	MUT	1
2651T	1	30587991	C	T	FALSE	ENSCAFG00000000272	ARFGEF3	2	0	0	1	0	0	18	13.2967	25	18.4676	BB	-	AA	ctvt	B	1	26.9994	0.684	2651T-Dog	MUT	1
2651T	1	30587991	C	T	FALSE	ENSCAFG00000000272	ARFGEF3	2	0	0	1	0	0	18	13.2967	25	18.4676	BB	-	AA	host	A	2	21.0391	0.684	2651T-Dog	MUT	1
2651T	1	30607058	G	A	FALSE	ENSCAFG00000000272	ARFGEF3	2	0	0	1	0	0	18	13.2967	14	10.3419	BB	-	AA	ctvt	B	1	15.1197	0.684	2651T-Dog	MUT	1
2651T	1	30607058	G	A	FALSE	ENSCAFG00000000272	ARFGEF3	2	0	0	1	0	0	18	13.2967	14	10.3419	BB	-	AA	host	A	2	21.0391	0.684	2651T-Dog	MUT	1
2651T	1	30610468	G	A	FALSE	ENSCAFG00000000272	ARFGEF3	2	0	0	1	0	0	30	22.1611	20	14.7741	BB	-	AA	ctvt	B	1	21.5995	0.684	2651T-Dog	MUT	1
2651T	1	30610468	G	A	FALSE	ENSCAFG00000000272	ARFGEF3	2	0	0	1	0	0	30	22.1611	20	14.7741	BB	-	AA	host	A	2	35.0651	0.684	2651T-Dog	MUT	1
2651T	1	30610679	T	C	FALSE	ENSCAFG00000000272	ARFGEF3	0	2	1	0	0	0	22	16.2515	16	11.8193	AA	-	BB	ctvt	A	1	23.7595	0.684	2651T-Dog	SNP	1
2651T	1	30610679	T	C	FALSE	ENSCAFG00000000272	ARFGEF3	0	2	1	0	0	0	22	16.2515	16	11.8193	AA	-	BB	host	B	2	18.7014	0.684	2651T-Dog	SNP	1
2651T	1	30648002	G	A	FALSE	ENSCAFG00000000272	ARFGEF3	2	0	0	1	0	0	15	11.0806	22	16.2515	BB	-	AA	ctvt	B	1	23.7595	0.684	2651T-Dog	MUT	1
2651T	1	30648002	G	A	FALSE	ENSCAFG00000000272	ARFGEF3	2	0	0	1	0	0	15	11.0806	22	16.2515	BB	-	AA	host	A	2	17.5325	0.684	2651T-Dog	MUT	1
2651T	1	30717286	G	A	FALSE	ENSCAFG00000000274	HEBP2	2	0	0	1	0	0	16	11.8193	60	44.3223	BB	-	AA	ctvt	B	1	64.7986	0.684	2651T-Dog	MUT	1
2651T	1	30717286	G	A	FALSE	ENSCAFG00000000274	HEBP2	2	0	0	1	0	0	16	11.8193	60	44.3223	BB	-	AA	host	A	2	18.7014	0.684	2651T-Dog	MUT	1
2651T	1	30746102	C	T	FALSE	ENSCAFG00000000275	NHSL1	2	0	0	1	0	0	19	14.0354	51	37.6739	BB	-	AA	ctvt	B	1	55.0788	0.684	2651T-Dog	MUT	1
2651T	1	30746102	C	T	FALSE	ENSCAFG00000000275	NHSL1	2	0	0	1	0	0	19	14.0354	51	37.6739	BB	-	AA	host	A	2	22.2079	0.684	2651T-Dog	MUT	1
2651T	1	30746733	C	T	FALSE	ENSCAFG00000000275	NHSL1	0	2	1	0	0	0	29	21.4224	7	5.17093	AA	-	BB	ctvt	A	1	31.3193	0.684	2651T-Dog	SNP	1
2651T	1	30746733	C	T	FALSE	ENSCAFG00000000275	NHSL1	0	2	1	0	0	0	29	21.4224	7	5.17093	AA	-	BB	host	B	2	8.18185	0.684	2651T-Dog	SNP	1
2651T	1	30747320	G	A	FALSE	ENSCAFG00000000275	NHSL1	2	0	0	1	0	0	10	7.38704	51	37.6739	BB	-	AA	ctvt	B	1	55.0788	0.684	2651T-Dog	MUT	1
2651T	1	30747320	G	A	FALSE	ENSCAFG00000000275	NHSL1	2	0	0	1	0	0	10	7.38704	51	37.6739	BB	-	AA	host	A	2	11.6884	0.684	2651T-Dog	MUT	1
2651T	1	30747744	A	G	FALSE	ENSCAFG00000000275	NHSL1	2	0	0	1	0	0	11	8.12575	40	29.5482	BB	-	AA	ctvt	B	1	43.1991	0.684	2651T-Dog	SNP	1
2651T	1	30747744	A	G	FALSE	ENSCAFG00000000275	NHSL1	2	0	0	1	0	0	11	8.12575	40	29.5482	BB	-	AA	host	A	2	12.8572	0.684	2651T-Dog	SNP	1
2651T	1	30748414	A	G	FALSE	ENSCAFG00000000275	NHSL1	2	0	0	1	0	0	9	6.64834	51	37.6739	BB	-	AA	ctvt	B	1	55.0788	0.684	2651T-Dog	SNP	1
2651T	1	30748414	A	G	FALSE	ENSCAFG00000000275	NHSL1	2	0	0	1	0	0	9	6.64834	51	37.6739	BB	-	AA	host	A	2	10.5195	0.684	2651T-Dog	SNP	1
2651T	1	31052443	C	T	FALSE	ENSCAFG00000000277	CCDC28A	2	0	0	1	0	0	31	22.8998	53	39.1513	BB	-	AA	ctvt	B	1	57.2388	0.684	2651T-Dog	MUT	1
2651T	1	31052443	C	T	FALSE	ENSCAFG00000000277	CCDC28A	2	0	0	1	0	0	31	22.8998	53	39.1513	BB	-	AA	host	A	2	36.2339	0.684	2651T-Dog	MUT	1
2651T	1	31111470	C	G	FALSE	ENSCAFG00000046446	ECT2L	0	2	1	0	0	0	0	0	0	0	AA	-	BB	ctvt	A	1	0	0.684	2651T-Dog	SNP	1
2651T	1	31111470	C	G	FALSE	ENSCAFG00000046446	ECT2L	0	2	1	0	0	0	0	0	0	0	AA	-	BB	host	B	2	0	0.684	2651T-Dog	SNP	1
2651T	1	31111487	G	C	FALSE	ENSCAFG00000046446	ECT2L	0	2	1	0	0	0	0	0	0	0	AA	-	BB	ctvt	A	1	0	0.684	2651T-Dog	SNP	1
2651T	1	31111487	G	C	FALSE	ENSCAFG00000046446	ECT2L	0	2	1	0	0	0	0	0	0	0	AA	-	BB	host	B	2	0	0.684	2651T-Dog	SNP	1
2651T	1	31111522	C	T	FALSE	ENSCAFG00000046446	ECT2L	0	2	1	0	0	0	1	0.738704	0	0	AA	-	BB	ctvt	A	1	1.07998	0.684	2651T-Dog	SNP	1
2651T	1	31111522	C	T	FALSE	ENSCAFG00000046446	ECT2L	0	2	1	0	0	0	1	0.738704	0	0	AA	-	BB	host	B	2	0	0.684	2651T-Dog	SNP	1
2651T	1	31113165	G	A	FALSE	ENSCAFG00000046446	ECT2L	0	2	1	0	0	0	2	1.47741	0	0	AA	-	BB	ctvt	A	1	2.15995	0.684	2651T-Dog	SNP	1
2651T	1	31113165	G	A	FALSE	ENSCAFG00000046446	ECT2L	0	2	1	0	0	0	2	1.47741	0	0	AA	-	BB	host	B	2	0	0.684	2651T-Dog	SNP	1
2651T	1	31126013	G	C	FALSE	ENSCAFG00000046446	ECT2L	2	0	0	1	0	0	0	0	4	2.95482	BB	-	AA	ctvt	B	1	4.31991	0.684	2651T-Dog	SNP	1
2651T	1	31126013	G	C	FALSE	ENSCAFG00000046446	ECT2L	2	0	0	1	0	0	0	0	4	2.95482	BB	-	AA	host	A	2	0	0.684	2651T-Dog	SNP	1
2651T	1	31139292	C	T	FALSE	ENSCAFG00000046446	ECT2L	2	0	0	1	0	0	1	0.738704	13	9.60316	BB	-	AA	ctvt	B	1	14.0397	0.684	2651T-Dog	MUT	1
2651T	1	31139292	C	T	FALSE	ENSCAFG00000046446	ECT2L	2	0	0	1	0	0	1	0.738704	13	9.60316	BB	-	AA	host	A	2	1.16884	0.684	2651T-Dog	MUT	1
2651T	1	31256465	C	A	FALSE	ENSCAFG00000000281	ABRACL	0	2	1	0	0	0	26	19.2063	5	3.69352	AA	-	BB	ctvt	A	1	28.0794	0.684	2651T-Dog	SNP	1
2651T	1	31256465	C	A	FALSE	ENSCAFG00000000281	ABRACL	0	2	1	0	0	0	26	19.2063	5	3.69352	AA	-	BB	host	B	2	5.84418	0.684	2651T-Dog	SNP	1
2651T	1	31267074	G	A	FALSE	ENSCAFG00000000281	ABRACL	2	0	0	1	0	0	30	22.1611	202	149.218	BB	-	AA	ctvt	B	1	218.155	0.684	2651T-Dog	MUT	1
2651T	1	31267074	G	A	FALSE	ENSCAFG00000000281	ABRACL	2	0	0	1	0	0	30	22.1611	202	149.218	BB	-	AA	host	A	2	35.0651	0.684	2651T-Dog	MUT	1
2651T	1	31363065	A	G	FALSE	ENSCAFG00000000282	HECA	2	0	0	1	0	0	10	7.38704	14	10.3419	BB	-	AA	ctvt	B	1	15.1197	0.684	2651T-Dog	SNP	1
2651T	1	31363065	A	G	FALSE	ENSCAFG00000000282	HECA	2	0	0	1	0	0	10	7.38704	14	10.3419	BB	-	AA	host	A	2	11.6884	0.684	2651T-Dog	SNP	1
2651T	1	31363343	C	T	FALSE	ENSCAFG00000000282	HECA	2	0	0	1	0	0	64	47.2771	128	94.5542	BB	-	AA	ctvt	B	1	138.237	0.684	2651T-Dog	SNP	1
2651T	1	31363343	C	T	FALSE	ENSCAFG00000000282	HECA	2	0	0	1	0	0	64	47.2771	128	94.5542	BB	-	AA	host	A	2	74.8055	0.684	2651T-Dog	SNP	1
2651T	1	31524148	G	A	FALSE	ENSCAFG00000000285	CITED2	2	0	0	1	0	0	8	5.90964	94	69.4382	BB	-	AA	ctvt	B	1	101.518	0.684	2651T-Dog	MUT	1
2651T	1	31524148	G	A	FALSE	ENSCAFG00000000285	CITED2	2	0	0	1	0	0	8	5.90964	94	69.4382	BB	-	AA	host	A	2	9.35069	0.684	2651T-Dog	MUT	1
2651T	1	31524846	A	G	FALSE	ENSCAFG00000000285	CITED2	2	0	0	1	0	0	3	2.21611	17	12.558	BB	-	AA	ctvt	B	1	18.3596	0.684	2651T-Dog	SNP	1
2651T	1	31524846	A	G	FALSE	ENSCAFG00000000285	CITED2	2	0	0	1	0	0	3	2.21611	17	12.558	BB	-	AA	host	A	2	3.50651	0.684	2651T-Dog	SNP	1
2651T	7	26591	C	T	FALSE	ENSCAFG00000010274	CHI3L1	2	0	1	1	0	0	1	0.738704	0	0	AB	-	AA	ctvt	B	1	0	0.684	2651T-Dog	MUT	2
2651T	7	26881	C	T	FALSE	ENSCAFG00000010274	CHI3L1	2	0	1	1	0	0	1	0.738704	0	0	AB	-	AA	ctvt	B	1	0	0.684	2651T-Dog	MUT	2
2651T	7	26882	G	A	FALSE	ENSCAFG00000010274	CHI3L1	2	0	1	1	0	0	1	0.738704	0	0	AB	-	AA	ctvt	B	1	0	0.684	2651T-Dog	MUT	2
2651T	7	27157	C	T	FALSE	ENSCAFG00000010274	CHI3L1	1	1	2	0	0	0	1	0.738704	1	0.738704	AA	-	AB	host	B	1	2.33767	0.684	2651T-Dog	SNP	2
2651T	7	30085	A	G	FALSE	ENSCAFG00000010274	CHI3L1	0	2	2	0	0	0	0	0	10	7.38704	AA	-	BB	ctvt	A	2	0	0.684	2651T-Dog	SNP	2
2651T	7	30085	A	G	FALSE	ENSCAFG00000010274	CHI3L1	0	2	2	0	0	0	0	0	10	7.38704	AA	-	BB	host	B	2	11.6884	0.684	2651T-Dog	SNP	2
2651T	7	32945	C	T	FALSE	ENSCAFG00000010274	CHI3L1	2	0	1	1	0	0	18	13.2967	0	0	AB	-	AA	ctvt	B	1	0	0.684	2651T-Dog	MUT	2
2651T	7	33397	A	C	FALSE	ENSCAFG00000010274	CHI3L1	2	0	1	1	0	0	3	2.21611	0	0	AB	-	AA	ctvt	B	1	0	0.684	2651T-Dog	MUT	2
2651T	7	33422	G	A	FALSE	ENSCAFG00000010274	CHI3L1	1	1	2	0	0	0	0	0	0	0	AA	-	AB	host	B	1	0	0.684	2651T-Dog	SNP	2
2651T	7	36608	G	A	FALSE	ENSCAFG00000010288	MYBPH	2	0	1	1	0	0	0	0	0	0	AB	-	AA	ctvt	B	1	0	0.684	2651T-Dog	MUT	2
2651T	7	42059	C	T	FALSE	ENSCAFG00000010288	MYBPH	2	0	0	2	0	0	0	0	0	0	BB	-	AA	ctvt	B	2	0	0.684	2651T-Dog	SNP	2
2651T	7	42059	C	T	FALSE	ENSCAFG00000010288	MYBPH	2	0	0	2	0	0	0	0	0	0	BB	-	AA	host	A	2	0	0.684	2651T-Dog	SNP	2
2651T	7	42228	G	A	FALSE	ENSCAFG00000010288	MYBPH	2	0	1	1	0	0	0	0	0	0	AB	-	AA	ctvt	B	1	0	0.684	2651T-Dog	MUT	2
2651T	7	45691	C	T	FALSE	ENSCAFG00000010298	ADORA1	2	0	1	1	0	0	0	0	0	0	AB	-	AA	ctvt	B	1	0	0.684	2651T-Dog	MUT	2
2651T	7	46056	A	G	FALSE	ENSCAFG00000010298	ADORA1	1	1	0	2	0	0	0	0	0	0	BB	-	AB	host	A	1	0	0.684	2651T-Dog	SNP	2
2651T	7	46143	G	A	FALSE	ENSCAFG00000010298	ADORA1	2	0	1	1	0	0	0	0	0	0	AB	-	AA	ctvt	B	1	0	0.684	2651T-Dog	MUT	2
2651T	7	121702	C	T	FALSE	ENSCAFG00000010321	PPFIA4	2	0	1	1	0	0	44	32.503	53	39.1513	AB	-	AA	ctvt	B	1	57.2388	0.684	2651T-Dog	MUT	2
2651T	7	144347	C	T	FALSE	ENSCAFG00000010321	PPFIA4	2	0	1	1	0	0	24	17.7289	39	28.8095	AB	-	AA	ctvt	B	1	42.1191	0.684	2651T-Dog	MUT	2
2651T	7	150549	C	T	FALSE	ENSCAFG00000010321	PPFIA4	2	0	1	1	0	0	31	22.8998	50	36.9352	AB	-	AA	ctvt	B	1	53.9989	0.684	2651T-Dog	MUT	2
2651T	7	173847	A	C	FALSE	ENSCAFG00000010330	TMEM183A	2	0	1	1	0	0	323	238.602	221	163.254	AB	-	AA	ctvt	B	1	238.675	0.684	2651T-Dog	MUT	2
2651T	7	179019	C	T	FALSE	ENSCAFG00000010330	TMEM183A	2	0	1	1	0	0	237	175.073	163	120.409	AB	-	AA	ctvt	B	1	176.036	0.684	2651T-Dog	MUT	2
2651T	7	180582	A	C	FALSE	ENSCAFG00000010330	TMEM183A	2	0	1	1	0	0	127	93.8155	116	85.6897	AB	-	AA	ctvt	B	1	125.277	0.684	2651T-Dog	MUT	2
2651T	7	206208	C	T	FALSE	ENSCAFG00000010333	ENSCAFG00000010333	2	0	1	1	0	0	2	1.47741	2	1.47741	AB	-	AA	ctvt	B	1	2.15995	0.684	2651T-Dog	MUT	2
2651T	7	206455	G	A	FALSE	ENSCAFG00000010333	ENSCAFG00000010333	2	0	1	1	0	0	1	0.738704	3	2.21611	AB	-	AA	ctvt	B	1	3.23993	0.684	2651T-Dog	MUT	2
2651T	7	232149	G	C	FALSE	ENSCAFG00000010350	CYB5R1	2	0	1	1	0	0	0	0	0	0	AB	-	AA	ctvt	B	1	0	0.684	2651T-Dog	SNP	2
2651T	7	232235	A	G	FALSE	ENSCAFG00000010350	CYB5R1	2	0	1	1	0	0	0	0	0	0	AB	-	AA	ctvt	B	1	0	0.684	2651T-Dog	SNP	2
2651T	7	258924	A	T	FALSE	ENSCAFG00000010368	ADIPOR1	2	0	1	1	0	0	62	45.7997	50	36.9352	AB	-	AA	ctvt	B	1	53.9989	0.684	2651T-Dog	MUT	2
2651T	7	270080	G	A	FALSE	ENSCAFG00000010368	ADIPOR1	2	0	1	1	0	0	70	51.7093	47	34.7191	AB	-	AA	ctvt	B	1	50.7589	0.684	2651T-Dog	MUT	2
2651T	7	281851	C	T	FALSE	ENSCAFG00000010368	ADIPOR1	2	0	1	1	0	0	79	58.3577	49	36.1965	AB	-	AA	ctvt	B	1	52.9189	0.684	2651T-Dog	MUT	2
2651T	7	286715	G	A	FALSE	ENSCAFG00000030897	RABIF	2	0	1	1	0	0	120	88.6445	46	33.9804	AB	-	AA	ctvt	B	1	49.679	0.684	2651T-Dog	MUT	2
2651T	7	286721	T	C	FALSE	ENSCAFG00000030897	RABIF	2	0	0	2	0	0	29	21.4224	155	114.499	BB	-	AA	ctvt	B	2	83.6982	0.684	2651T-Dog	SNP	2
2651T	7	286721	T	C	FALSE	ENSCAFG00000030897	RABIF	2	0	0	2	0	0	29	21.4224	155	114.499	BB	-	AA	host	A	2	33.8962	0.684	2651T-Dog	SNP	2
2651T	7	293701	G	A	FALSE	ENSCAFG00000030897	RABIF	2	0	0	2	0	0	44	32.503	194	143.309	BB	-	AA	ctvt	B	2	104.758	0.684	2651T-Dog	SNP	2
2651T	7	293701	G	A	FALSE	ENSCAFG00000030897	RABIF	2	0	0	2	0	0	44	32.503	194	143.309	BB	-	AA	host	A	2	51.4288	0.684	2651T-Dog	SNP	2
2651T	7	293749	G	A	FALSE	ENSCAFG00000030897	RABIF	2	0	1	1	0	0	119	87.9058	63	46.5384	AB	-	AA	ctvt	B	1	68.0386	0.684	2651T-Dog	MUT	2
2651T	7	304416	G	A	FALSE	ENSCAFG00000010412	ENSCAFG00000010412	2	0	0	2	0	0	10	7.38704	34	25.116	BB	-	AA	ctvt	B	2	18.3596	0.684	2651T-Dog	SNP	2
2651T	7	304416	G	A	FALSE	ENSCAFG00000010412	ENSCAFG00000010412	2	0	0	2	0	0	10	7.38704	34	25.116	BB	-	AA	host	A	2	11.6884	0.684	2651T-Dog	SNP	2
2651T	7	306076	G	A	FALSE	ENSCAFG00000010412	ENSCAFG00000010412	2	0	1	1	0	0	20	14.7741	28	20.6837	AB	-	AA	ctvt	B	1	30.2394	0.684	2651T-Dog	MUT	2
2651T	7	306181	C	T	FALSE	ENSCAFG00000010412	ENSCAFG00000010412	2	0	1	1	0	0	25	18.4676	42	31.0256	AB	-	AA	ctvt	B	1	45.359	0.684	2651T-Dog	MUT	2
2651T	7	308212	G	A	FALSE	ENSCAFG00000010412	ENSCAFG00000010412	2	0	0	2	0	0	4	2.95482	38	28.0708	BB	-	AA	ctvt	B	2	20.5196	0.684	2651T-Dog	SNP	2
2651T	7	308212	G	A	FALSE	ENSCAFG00000010412	ENSCAFG00000010412	2	0	0	2	0	0	4	2.95482	38	28.0708	BB	-	AA	host	A	2	4.67534	0.684	2651T-Dog	SNP	2
2651T	7	322165	A	T	FALSE	ENSCAFG00000030988	ENSCAFG00000030988	2	0	1	1	0	0	0	0	0	0	AB	-	AA	ctvt	B	1	0	0.684	2651T-Dog	MUT	2
2651T	7	322172	G	A	FALSE	ENSCAFG00000030988	ENSCAFG00000030988	2	0	1	1	0	0	0	0	0	0	AB	-	AA	ctvt	B	1	0	0.684	2651T-Dog	MUT	2
2651T	7	323685	G	A	FALSE	ENSCAFG00000030988	ENSCAFG00000030988	2	0	0	2	0	0	0	0	0	0	BB	-	AA	ctvt	B	2	0	0.684	2651T-Dog	SNP	2
2651T	7	323685	G	A	FALSE	ENSCAFG00000030988	ENSCAFG00000030988	2	0	0	2	0	0	0	0	0	0	BB	-	AA	host	A	2	0	0.684	2651T-Dog	SNP	2
2651T	7	324154	A	G	FALSE	ENSCAFG00000030988	ENSCAFG00000030988	2	0	1	1	0	0	1	0.738704	0	0	AB	-	AA	ctvt	B	1	0	0.684	2651T-Dog	MUT	2
2651T	7	330891	A	C	FALSE	ENSCAFG00000010452	KDM5B	2	0	0	2	0	0	2	1.47741	4	2.95482	BB	-	AA	ctvt	B	2	2.15995	0.684	2651T-Dog	SNP	2
2651T	7	330891	A	C	FALSE	ENSCAFG00000010452	KDM5B	2	0	0	2	0	0	2	1.47741	4	2.95482	BB	-	AA	host	A	2	2.33767	0.684	2651T-Dog	SNP	2
2651T	7	372968	A	G	FALSE	ENSCAFG00000010452	KDM5B	2	0	1	1	0	0	78	57.6189	56	41.3675	AB	-	AA	ctvt	B	1	60.4787	0.684	2651T-Dog	MUT	2
2651T	7	376813	C	T	FALSE	ENSCAFG00000010452	KDM5B	2	0	1	1	0	0	177	130.751	121	89.3832	AB	-	AA	ctvt	B	1	130.677	0.684	2651T-Dog	MUT	2
2651T	7	381741	C	T	FALSE	ENSCAFG00000010452	KDM5B	2	0	1	1	0	0	180	132.967	137	101.203	AB	-	AA	ctvt	B	1	147.957	0.684	2651T-Dog	MUT	2
2651T	7	383405	C	T	FALSE	ENSCAFG00000010452	KDM5B	2	0	1	1	0	0	208	153.651	125	92.3381	AB	-	AA	ctvt	B	1	134.997	0.684	2651T-Dog	MUT	2
2651T	7	513102	A	G	FALSE	ENSCAFG00000010497	PPP1R12B	2	0	0	2	0	0	17	12.558	39	28.8095	BB	-	AA	ctvt	B	2	21.0596	0.684	2651T-Dog	SNP	2
2651T	7	513102	A	G	FALSE	ENSCAFG00000010497	PPP1R12B	2	0	0	2	0	0	17	12.558	39	28.8095	BB	-	AA	host	A	2	19.8702	0.684	2651T-Dog	SNP	2
2651T	7	513335	G	A	FALSE	ENSCAFG00000010497	PPP1R12B	2	0	0	2	0	0	17	12.558	60	44.3223	BB	-	AA	ctvt	B	2	32.3993	0.684	2651T-Dog	SNP	2
2651T	7	513335	G	A	FALSE	ENSCAFG00000010497	PPP1R12B	2	0	0	2	0	0	17	12.558	60	44.3223	BB	-	AA	host	A	2	19.8702	0.684	2651T-Dog	SNP	2
2651T	7	517335	G	A	FALSE	ENSCAFG00000010497	PPP1R12B	2	0	1	1	0	0	18	13.2967	16	11.8193	AB	-	AA	ctvt	B	1	17.2796	0.684	2651T-Dog	MUT	2
2651T	7	527442	A	G	FALSE	ENSCAFG00000010497	PPP1R12B	2	0	0	2	0	0	25	18.4676	48	35.4578	BB	-	AA	ctvt	B	2	25.9195	0.684	2651T-Dog	SNP	2
2651T	7	527442	A	G	FALSE	ENSCAFG00000010497	PPP1R12B	2	0	0	2	0	0	25	18.4676	48	35.4578	BB	-	AA	host	A	2	29.2209	0.684	2651T-Dog	SNP	2
2651T	7	638698	C	T	FALSE	ENSCAFG00000010497	PPP1R12B	2	0	0	2	0	0	21	15.5128	86	63.5286	BB	-	AA	ctvt	B	2	46.439	0.684	2651T-Dog	SNP	2
2651T	7	638698	C	T	FALSE	ENSCAFG00000010497	PPP1R12B	2	0	0	2	0	0	21	15.5128	86	63.5286	BB	-	AA	host	A	2	24.5456	0.684	2651T-Dog	SNP	2
2651T	7	638703	G	A	FALSE	ENSCAFG00000010497	PPP1R12B	2	0	1	1	0	0	62	45.7997	49	36.1965	AB	-	AA	ctvt	B	1	52.9189	0.684	2651T-Dog	MUT	2
2651T	7	646690	C	T	FALSE	ENSCAFG00000010497	PPP1R12B	2	0	1	1	0	0	81	59.8351	74	54.6641	AB	-	AA	ctvt	B	1	79.9183	0.684	2651T-Dog	MUT	2
2651T	7	649704	G	A	FALSE	ENSCAFG00000010497	PPP1R12B	2	0	1	1	0	0	60	44.3223	42	31.0256	AB	-	AA	ctvt	B	1	45.359	0.684	2651T-Dog	MUT	2
2651T	7	652703	G	A	FALSE	ENSCAFG00000010497	PPP1R12B	2	0	1	1	0	0	68	50.2319	40	29.5482	AB	-	AA	ctvt	B	1	43.1991	0.684	2651T-Dog	MUT	2
2651T	7	732010	G	A	FALSE	ENSCAFG00000010521	LGR6	2	0	1	1	0	0	1	0.738704	0	0	AB	-	AA	ctvt	B	1	0	0.684	2651T-Dog	MUT	2
2651T	7	733028	C	T	FALSE	ENSCAFG00000010521	LGR6	2	0	0	2	0	0	4	2.95482	1	0.738704	BB	-	AA	ctvt	B	2	0.539989	0.684	2651T-Dog	SNP	2
2651T	7	733028	C	T	FALSE	ENSCAFG00000010521	LGR6	2	0	0	2	0	0	4	2.95482	1	0.738704	BB	-	AA	host	A	2	4.67534	0.684	2651T-Dog	SNP	2
2651T	7	733194	G	A	FALSE	ENSCAFG00000010521	LGR6	2	0	0	2	0	0	3	2.21611	0	0	BB	-	AA	ctvt	B	2	0	0.684	2651T-Dog	SNP	2
2651T	7	733194	G	A	FALSE	ENSCAFG00000010521	LGR6	2	0	0	2	0	0	3	2.21611	0	0	BB	-	AA	host	A	2	3.50651	0.684	2651T-Dog	SNP	2
2651T	7	733453	G	A	FALSE	ENSCAFG00000010521	LGR6	0	2	2	0	0	0	0	0	3	2.21611	AA	-	BB	ctvt	A	2	0	0.684	2651T-Dog	SNP	2
2651T	7	733453	G	A	FALSE	ENSCAFG00000010521	LGR6	0	2	2	0	0	0	0	0	3	2.21611	AA	-	BB	host	B	2	3.50651	0.684	2651T-Dog	SNP	2
2651T	7	733691	T	C	FALSE	ENSCAFG00000010521	LGR6	0	2	2	0	0	0	0	0	2	1.47741	AA	-	BB	ctvt	A	2	0	0.684	2651T-Dog	SNP	2
2651T	7	733691	T	C	FALSE	ENSCAFG00000010521	LGR6	0	2	2	0	0	0	0	0	2	1.47741	AA	-	BB	host	B	2	2.33767	0.684	2651T-Dog	SNP	2
2651T	7	733748	C	T	FALSE	ENSCAFG00000010521	LGR6	2	0	1	1	0	0	2	1.47741	0	0	AB	-	AA	ctvt	B	1	0	0.684	2651T-Dog	MUT	2
2651T	7	733830	T	A	FALSE	ENSCAFG00000010521	LGR6	2	0	1	1	0	0	3	2.21611	0	0	AB	-	AA	ctvt	B	1	0	0.684	2651T-Dog	MUT	2
2651T	7	734067	C	T	FALSE	ENSCAFG00000010521	LGR6	1	1	2	0	0	0	1	0.738704	0	0	AA	-	AB	host	B	1	0	0.684	2651T-Dog	SNP	2
2651T	7	734435	C	T	FALSE	ENSCAFG00000010521	LGR6	1	1	2	0	0	0	0	0	2	1.47741	AA	-	AB	host	B	1	4.67534	0.684	2651T-Dog	SNP	2
2651T	7	741713	G	A	FALSE	ENSCAFG00000010521	LGR6	2	0	1	1	0	0	4	2.95482	2	1.47741	AB	-	AA	ctvt	B	1	2.15995	0.684	2651T-Dog	MUT	2
2651T	7	742433	G	A	FALSE	ENSCAFG00000010521	LGR6	2	0	1	1	0	0	5	3.69352	0	0	AB	-	AA	ctvt	B	1	0	0.684	2651T-Dog	MUT	2
2651T	7	746176	C	T	FALSE	ENSCAFG00000010521	LGR6	2	0	1	1	0	0	3	2.21611	1	0.738704	AB	-	AA	ctvt	B	1	1.07998	0.684	2651T-Dog	MUT	2
2651T	7	770040	C	A	FALSE	ENSCAFG00000010521	LGR6	2	0	1	1	0	0	5	3.69352	0	0	AB	-	AA	ctvt	B	1	0	0.684	2651T-Dog	MUT	2
2651T	7	838550	G	A	FALSE	ENSCAFG00000010570	ENSCAFG00000010570	2	0	1	1	0	0	9	6.64834	12	8.86445	AB	-	AA	ctvt	B	1	12.9597	0.684	2651T-Dog	MUT	2
2651T	7	838889	C	A	FALSE	ENSCAFG00000010570	ENSCAFG00000010570	1	1	2	0	0	0	0	0	0	0	AA	-	AB	host	B	1	0	0.684	2651T-Dog	SNP	2
2651T	7	841771	C	T	FALSE	ENSCAFG00000010570	ENSCAFG00000010570	0	2	2	0	0	0	29	21.4224	2	1.47741	AA	-	BB	ctvt	A	2	15.6597	0.684	2651T-Dog	SNP	2
2651T	7	841771	C	T	FALSE	ENSCAFG00000010570	ENSCAFG00000010570	0	2	2	0	0	0	29	21.4224	2	1.47741	AA	-	BB	host	B	2	2.33767	0.684	2651T-Dog	SNP	2
2651T	7	846500	G	A	FALSE	ENSCAFG00000010570	ENSCAFG00000010570	2	0	1	1	0	0	24	17.7289	9	6.64834	AB	-	AA	ctvt	B	1	9.7198	0.684	2651T-Dog	MUT	2
2651T	7	846585	G	T	FALSE	ENSCAFG00000010570	ENSCAFG00000010570	2	0	1	1	0	0	19	14.0354	12	8.86445	AB	-	AA	ctvt	B	1	12.9597	0.684	2651T-Dog	MUT	2
2651T	7	848654	G	A	FALSE	ENSCAFG00000010570	ENSCAFG00000010570	2	0	1	1	0	0	18	13.2967	11	8.12575	AB	-	AA	ctvt	B	1	11.8798	0.684	2651T-Dog	MUT	2
2651T	7	851202	A	G	FALSE	ENSCAFG00000010570	ENSCAFG00000010570	0	2	2	0	0	0	20	14.7741	0	0	AA	-	BB	ctvt	A	2	10.7998	0.684	2651T-Dog	SNP	2
2651T	7	851202	A	G	FALSE	ENSCAFG00000010570	ENSCAFG00000010570	0	2	2	0	0	0	20	14.7741	0	0	AA	-	BB	host	B	2	0	0.684	2651T-Dog	SNP	2
2651T	7	851305	C	T	FALSE	ENSCAFG00000010570	ENSCAFG00000010570	2	0	1	1	0	0	17	12.558	20	14.7741	AB	-	AA	ctvt	B	1	21.5995	0.684	2651T-Dog	MUT	2
2651T	7	853059	G	A	FALSE	ENSCAFG00000010570	ENSCAFG00000010570	1	1	2	0	0	0	9	6.64834	0	0	AA	-	AB	host	B	1	0	0.684	2651T-Dog	SNP	2
2651T	7	853789	C	T	FALSE	ENSCAFG00000010570	ENSCAFG00000010570	2	0	1	1	0	0	15	11.0806	17	12.558	AB	-	AA	ctvt	B	1	18.3596	0.684	2651T-Dog	MUT	2
2651T	7	863750	C	T	FALSE	ENSCAFG00000010591	PTPN7	2	0	1	1	0	0	11	8.12575	11	8.12575	AB	-	AA	ctvt	B	1	11.8798	0.684	2651T-Dog	MUT	2
2651T	7	864083	A	G	FALSE	ENSCAFG00000010591	PTPN7	2	0	0	2	0	0	30	22.1611	1017	751.262	BB	-	AA	ctvt	B	2	549.168	0.684	2651T-Dog	SNP	2
2651T	7	864083	A	G	FALSE	ENSCAFG00000010591	PTPN7	2	0	0	2	0	0	30	22.1611	1017	751.262	BB	-	AA	host	A	2	35.0651	0.684	2651T-Dog	SNP	2
2651T	7	865072	G	A	FALSE	ENSCAFG00000010591	PTPN7	2	0	1	1	0	0	416	307.301	400	295.482	AB	-	AA	ctvt	B	1	431.991	0.684	2651T-Dog	MUT	2
2651T	7	867060	C	T	FALSE	ENSCAFG00000010591	PTPN7	2	0	0	2	0	0	2	1.47741	53	39.1513	BB	-	AA	ctvt	B	2	28.6194	0.684	2651T-Dog	SNP	2
2651T	7	867060	C	T	FALSE	ENSCAFG00000010591	PTPN7	2	0	0	2	0	0	2	1.47741	53	39.1513	BB	-	AA	host	A	2	2.33767	0.684	2651T-Dog	SNP	2
2651T	7	883753	G	A	FALSE	ENSCAFG00000025108	GPR37L1	2	0	1	1	0	0	0	0	0	0	AB	-	AA	ctvt	B	1	0	0.684	2651T-Dog	MUT	2
2651T	7	883754	G	A	FALSE	ENSCAFG00000025108	GPR37L1	2	0	1	1	0	0	0	0	0	0	AB	-	AA	ctvt	B	1	0	0.684	2651T-Dog	MUT	2
2651T	7	959955	G	A	FALSE	ENSCAFG00000010602	ELF3	2	0	0	2	0	0	73	53.9254	15	11.0806	BB	-	AA	ctvt	B	2	8.09983	0.684	2651T-Dog	SNP	2
2651T	7	959955	G	A	FALSE	ENSCAFG00000010602	ELF3	2	0	0	2	0	0	73	53.9254	15	11.0806	BB	-	AA	host	A	2	85.325	0.684	2651T-Dog	SNP	2
2651T	7	959971	G	A	FALSE	ENSCAFG00000010602	ELF3	2	0	1	1	0	0	80	59.0964	2	1.47741	AB	-	AA	ctvt	B	1	2.15995	0.684	2651T-Dog	MUT	2
2651T	7	959996	G	A	FALSE	ENSCAFG00000010602	ELF3	2	0	1	1	0	0	88	65.006	2	1.47741	AB	-	AA	ctvt	B	1	2.15995	0.684	2651T-Dog	MUT	2
2651T	7	960007	G	A	FALSE	ENSCAFG00000010602	ELF3	2	0	1	1	0	0	91	67.2221	2	1.47741	AB	-	AA	ctvt	B	1	2.15995	0.684	2651T-Dog	MUT	2
2651T	7	960010	C	T	FALSE	ENSCAFG00000010602	ELF3	0	2	2	0	0	0	22	16.2515	66	48.7545	AA	-	BB	ctvt	A	2	11.8798	0.684	2651T-Dog	SNP	2
2651T	7	960010	C	T	FALSE	ENSCAFG00000010602	ELF3	0	2	2	0	0	0	22	16.2515	66	48.7545	AA	-	BB	host	B	2	77.1432	0.684	2651T-Dog	SNP	2
2651T	7	960021	C	T	FALSE	ENSCAFG00000010602	ELF3	2	0	1	1	0	0	67	49.4932	21	15.5128	AB	-	AA	ctvt	B	1	22.6795	0.684	2651T-Dog	MUT	2
2651T	7	962138	C	T	FALSE	ENSCAFG00000010602	ELF3	2	0	1	1	0	0	2	1.47741	0	0	AB	-	AA	ctvt	B	1	0	0.684	2651T-Dog	MUT	2
2651T	7	963113	C	T	FALSE	ENSCAFG00000010602	ELF3	2	0	1	1	0	0	0	0	0	0	AB	-	AA	ctvt	B	1	0	0.684	2651T-Dog	MUT	2
2651T	7	963219	T	C	FALSE	ENSCAFG00000010602	ELF3	0	2	1	1	0	0	11	8.12575	45	33.2417	AB	-	BB	ctvt	A	1	11.8798	0.684	2651T-Dog	SNP	2
2651T	7	963719	G	A	FALSE	ENSCAFG00000010602	ELF3	2	0	1	1	0	0	21	15.5128	4	2.95482	AB	-	AA	ctvt	B	1	4.31991	0.684	2651T-Dog	MUT	2
2651T	7	963720	G	A	FALSE	ENSCAFG00000010602	ELF3	2	0	1	1	0	0	21	15.5128	4	2.95482	AB	-	AA	ctvt	B	1	4.31991	0.684	2651T-Dog	MUT	2
2651T	7	970193	C	T	FALSE	ENSCAFG00000010545	RNPEP	2	0	1	1	0	0	112	82.7349	79	58.3577	AB	-	AA	ctvt	B	1	85.3182	0.684	2651T-Dog	MUT	2
2651T	7	980441	G	A	FALSE	ENSCAFG00000010545	RNPEP	0	2	2	0	0	0	154	113.76	60	44.3223	AA	-	BB	ctvt	A	2	83.1583	0.684	2651T-Dog	SNP	2
2651T	7	980441	G	A	FALSE	ENSCAFG00000010545	RNPEP	0	2	2	0	0	0	154	113.76	60	44.3223	AA	-	BB	host	B	2	70.1302	0.684	2651T-Dog	SNP	2
2651T	7	980519	C	T	FALSE	ENSCAFG00000010545	RNPEP	2	0	1	1	0	0	173	127.796	102	75.3479	AB	-	AA	ctvt	B	1	110.158	0.684	2651T-Dog	MUT	2
2651T	7	1011032	C	T	FALSE	ENSCAFG00000010612	TIMM17A	2	0	0	1	0	0	16	11.8193	74	54.6641	BB	-	AA	ctvt	B	1	79.9183	0.684	2651T-Dog	MUT	1
2651T	7	1011032	C	T	FALSE	ENSCAFG00000010612	TIMM17A	2	0	0	1	0	0	16	11.8193	74	54.6641	BB	-	AA	host	A	2	18.7014	0.684	2651T-Dog	MUT	1
2651T	7	1065495	A	G	FALSE	ENSCAFG00000043167	ENSCAFG00000043167	0	2	1	1	0	0	0	0	0	0	AB	-	BB	ctvt	A	1	0	0.684	2651T-Dog	SNP	2
2651T	7	1065499	A	G	FALSE	ENSCAFG00000043167	ENSCAFG00000043167	0	2	1	1	0	0	0	0	0	0	AB	-	BB	ctvt	A	1	0	0.684	2651T-Dog	SNP	2
2651T	7	1070009	C	T	FALSE	ENSCAFG00000043167	ENSCAFG00000043167	0	2	2	0	0	0	2	1.47741	0	0	AA	-	BB	ctvt	A	2	1.07998	0.684	2651T-Dog	SNP	2
2651T	7	1070009	C	T	FALSE	ENSCAFG00000043167	ENSCAFG00000043167	0	2	2	0	0	0	2	1.47741	0	0	AA	-	BB	host	B	2	0	0.684	2651T-Dog	SNP	2
2651T	7	1070344	C	T	FALSE	ENSCAFG00000043167	ENSCAFG00000043167	2	0	1	1	0	0	0	0	0	0	AB	-	AA	ctvt	B	1	0	0.684	2651T-Dog	MUT	2
2651T	7	1070454	T	A	FALSE	ENSCAFG00000043167	ENSCAFG00000043167	1	1	0	2	0	0	0	0	0	0	BB	-	AB	host	A	1	0	0.684	2651T-Dog	SNP	2
2651T	7	1099595	T	G	FALSE	ENSCAFG00000010649	IPO9	2	0	1	1	0	0	198	146.263	121	89.3832	AB	-	AA	ctvt	B	1	130.677	0.684	2651T-Dog	MUT	2
2651T	7	1108460	C	T	FALSE	ENSCAFG00000010649	IPO9	2	0	1	1	0	0	187	138.138	135	99.7251	AB	-	AA	ctvt	B	1	145.797	0.684	2651T-Dog	MUT	2
2651T	7	1141087	T	A	FALSE	ENSCAFG00000010744	NAV1	2	0	1	1	0	0	174	128.535	54	39.89	AB	-	AA	ctvt	B	1	58.3188	0.684	2651T-Dog	MUT	2
2651T	7	1143404	C	T	FALSE	ENSCAFG00000010744	NAV1	2	0	1	1	0	0	217	160.299	68	50.2319	AB	-	AA	ctvt	B	1	73.4385	0.684	2651T-Dog	MUT	2
2651T	7	1150424	G	A	FALSE	ENSCAFG00000010744	NAV1	2	0	1	1	0	0	166	122.625	58	42.8449	AB	-	AA	ctvt	B	1	62.6387	0.684	2651T-Dog	MUT	2
2651T	7	1162820	C	T	FALSE	ENSCAFG00000010744	NAV1	2	0	1	1	0	0	130	96.0316	42	31.0256	AB	-	AA	ctvt	B	1	45.359	0.684	2651T-Dog	MUT	2
2651T	7	1167072	G	A	FALSE	ENSCAFG00000010744	NAV1	2	0	1	1	0	0	130	96.0316	53	39.1513	AB	-	AA	ctvt	B	1	57.2388	0.684	2651T-Dog	MUT	2
2651T	7	1171750	C	T	FALSE	ENSCAFG00000010744	NAV1	2	0	1	1	0	0	91	67.2221	34	25.116	AB	-	AA	ctvt	B	1	36.7192	0.684	2651T-Dog	MUT	2
2651T	7	1172971	C	T	FALSE	ENSCAFG00000010744	NAV1	2	0	1	1	0	0	132	97.509	45	33.2417	AB	-	AA	ctvt	B	1	48.599	0.684	2651T-Dog	MUT	2
2651T	7	1173249	G	A	FALSE	ENSCAFG00000010744	NAV1	0	2	2	0	0	0	188	138.876	149	110.067	AA	-	BB	ctvt	A	2	101.518	0.684	2651T-Dog	SNP	2
2651T	7	1173249	G	A	FALSE	ENSCAFG00000010744	NAV1	0	2	2	0	0	0	188	138.876	149	110.067	AA	-	BB	host	B	2	174.157	0.684	2651T-Dog	SNP	2
2651T	7	1174360	G	T	FALSE	ENSCAFG00000010744	NAV1	2	0	1	1	0	0	163	120.409	67	49.4932	AB	-	AA	ctvt	B	1	72.3585	0.684	2651T-Dog	MUT	2
2651T	7	1397930	G	T	FALSE	ENSCAFG00000029227	CSRP1	2	0	1	1	0	0	0	0	0	0	AB	-	AA	ctvt	B	1	0	0.684	2651T-Dog	MUT	2
2651T	7	1398351	C	T	FALSE	ENSCAFG00000029227	CSRP1	0	2	2	0	0	0	0	0	0	0	AA	-	BB	ctvt	A	2	0	0.684	2651T-Dog	SNP	2
2651T	7	1398351	C	T	FALSE	ENSCAFG00000029227	CSRP1	0	2	2	0	0	0	0	0	0	0	AA	-	BB	host	B	2	0	0.684	2651T-Dog	SNP	2
2651T	7	1420769	C	T	FALSE	ENSCAFG00000029227	CSRP1	2	0	1	1	0	0	491	362.704	3	2.21611	AB	-	AA	ctvt	B	1	3.23993	0.684	2651T-Dog	MUT	2
2651T	7	1420929	C	A	FALSE	ENSCAFG00000029227	CSRP1	2	0	1	1	0	0	296	218.657	0	0	AB	-	AA	ctvt	B	1	0	0.684	2651T-Dog	SNP	2
2651T	7	1602468	G	A	FALSE	ENSCAFG00000010798	TNNT2	2	0	1	1	0	0	1	0.738704	0	0	AB	-	AA	ctvt	B	1	0	0.684	2651T-Dog	MUT	2
2651T	7	1602501	G	A	FALSE	ENSCAFG00000010798	TNNT2	1	1	2	0	0	0	2	1.47741	0	0	AA	-	AB	host	B	1	0	0.684	2651T-Dog	SNP	2
2651T	7	1604200	C	T	FALSE	ENSCAFG00000010798	TNNT2	2	0	1	1	0	0	1	0.738704	0	0	AB	-	AA	ctvt	B	1	0	0.684	2651T-Dog	MUT	2
2651T	7	1613291	G	A	FALSE	ENSCAFG00000010798	TNNT2	2	0	1	1	0	0	0	0	0	0	AB	-	AA	ctvt	B	1	0	0.684	2651T-Dog	MUT	2
2651T	7	1624060	C	T	FALSE	ENSCAFG00000030784	LAD1	2	0	1	1	0	0	28	20.6837	0	0	AB	-	AA	ctvt	B	1	0	0.684	2651T-Dog	MUT	2
2651T	7	1624619	G	A	FALSE	ENSCAFG00000030784	LAD1	2	0	1	1	0	0	38	28.0708	0	0	AB	-	AA	ctvt	B	1	0	0.684	2651T-Dog	MUT	2
2651T	7	1624627	G	A	FALSE	ENSCAFG00000030784	LAD1	2	0	1	1	0	0	40	29.5482	0	0	AB	-	AA	ctvt	B	1	0	0.684	2651T-Dog	MUT	2
2651T	7	1624648	C	G	FALSE	ENSCAFG00000030784	LAD1	2	0	1	1	0	0	37	27.3321	0	0	AB	-	AA	ctvt	B	1	0	0.684	2651T-Dog	MUT	2
2651T	7	1625918	G	A	FALSE	ENSCAFG00000030784	LAD1	2	0	1	1	0	0	50	36.9352	0	0	AB	-	AA	ctvt	B	1	0	0.684	2651T-Dog	MUT	2
2651T	7	1628958	G	A	FALSE	ENSCAFG00000030784	LAD1	2	0	1	1	0	0	48	35.4578	0	0	AB	-	AA	ctvt	B	1	0	0.684	2651T-Dog	MUT	2
2651T	7	1629031	C	T	FALSE	ENSCAFG00000030784	LAD1	1	1	2	0	0	0	22	16.2515	21	15.5128	AA	-	AB	host	B	1	49.0911	0.684	2651T-Dog	SNP	2
2651T	7	1629184	G	T	FALSE	ENSCAFG00000030784	LAD1	2	0	1	1	0	0	19	14.0354	0	0	AB	-	AA	ctvt	B	1	0	0.684	2651T-Dog	MUT	2
2651T	7	1637274	C	A	FALSE	ENSCAFG00000030784	LAD1	2	0	1	1	0	0	2	1.47741	0	0	AB	-	AA	ctvt	B	1	0	0.684	2651T-Dog	MUT	2
2651T	7	1637281	G	A	FALSE	ENSCAFG00000030784	LAD1	2	0	1	1	0	0	2	1.47741	0	0	AB	-	AA	ctvt	B	1	0	0.684	2651T-Dog	MUT	2
2651T	7	1649373	C	T	FALSE	ENSCAFG00000010784	TNNI1	1	1	2	0	0	0	3	2.21611	3	2.21611	AA	-	AB	host	B	1	7.01302	0.684	2651T-Dog	SNP	2
2651T	7	1652485	C	T	FALSE	ENSCAFG00000010784	TNNI1	2	0	1	1	0	0	2	1.47741	0	0	AB	-	AA	ctvt	B	1	0	0.684	2651T-Dog	MUT	2
2651T	7	2007821	A	G	FALSE	ENSCAFG00000032578	ENSCAFG00000032578	2	0	1	1	0	0	0	0	0	0	AB	-	AA	ctvt	B	1	0	0.684	2651T-Dog	SNP	2
2651T	7	2069409	G	A	FALSE	ENSCAFG00000032627	ENSCAFG00000032627	2	0	1	1	0	0	0	0	0	0	AB	-	AA	ctvt	B	1	0	0.684	2651T-Dog	MUT	2
2651T	7	2069473	C	G	FALSE	ENSCAFG00000032627	ENSCAFG00000032627	1	1	0	2	0	0	0	0	0	0	BB	-	AB	host	A	1	0	0.684	2651T-Dog	SNP	2
2651T	7	2069497	G	A	FALSE	ENSCAFG00000032627	ENSCAFG00000032627	2	0	1	1	0	0	0	0	0	0	AB	-	AA	ctvt	B	1	0	0.684	2651T-Dog	MUT	2
2651T	7	2108812	G	A	FALSE	ENSCAFG00000010884	CACNA1S	1	1	2	0	0	0	0	0	0	0	AA	-	AB	host	B	1	0	0.684	2651T-Dog	SNP	2
2651T	7	2128795	A	G	FALSE	ENSCAFG00000010884	CACNA1S	1	1	2	0	0	0	0	0	0	0	AA	-	AB	host	B	1	0	0.684	2651T-Dog	SNP	2
2651T	7	2128815	C	T	FALSE	ENSCAFG00000010884	CACNA1S	2	0	1	1	0	0	0	0	0	0	AB	-	AA	ctvt	B	1	0	0.684	2651T-Dog	MUT	2
2651T	7	2133054	A	G	FALSE	ENSCAFG00000010884	CACNA1S	2	0	1	1	0	0	0	0	0	0	AB	-	AA	ctvt	B	1	0	0.684	2651T-Dog	MUT	2
2651T	7	2138162	C	T	FALSE	ENSCAFG00000010884	CACNA1S	1	1	0	2	0	0	0	0	0	0	BB	-	AB	host	A	1	0	0.684	2651T-Dog	SNP	2
2651T	7	2138270	C	G	FALSE	ENSCAFG00000010884	CACNA1S	1	1	0	2	0	0	0	0	0	0	BB	-	AB	host	A	1	0	0.684	2651T-Dog	SNP	2
2651T	7	2140390	T	C	FALSE	ENSCAFG00000010884	CACNA1S	2	0	1	1	0	0	0	0	0	0	AB	-	AA	ctvt	B	1	0	0.684	2651T-Dog	MUT	2
2651T	7	2140464	G	A	FALSE	ENSCAFG00000010884	CACNA1S	2	0	1	1	0	0	0	0	0	0	AB	-	AA	ctvt	B	1	0	0.684	2651T-Dog	MUT	2
2651T	7	2150903	C	T	FALSE	ENSCAFG00000010884	CACNA1S	2	0	1	1	0	0	0	0	0	0	AB	-	AA	ctvt	B	1	0	0.684	2651T-Dog	MUT	2
2651T	7	2150992	G	A	FALSE	ENSCAFG00000010884	CACNA1S	2	0	1	1	0	0	0	0	0	0	AB	-	AA	ctvt	B	1	0	0.684	2651T-Dog	MUT	2
2651T	7	2151485	C	T	FALSE	ENSCAFG00000010884	CACNA1S	2	0	0	2	0	0	0	0	0	0	BB	-	AA	ctvt	B	2	0	0.684	2651T-Dog	SNP	2
2651T	7	2151485	C	T	FALSE	ENSCAFG00000010884	CACNA1S	2	0	0	2	0	0	0	0	0	0	BB	-	AA	host	A	2	0	0.684	2651T-Dog	SNP	2
2651T	7	2152203	G	T	FALSE	ENSCAFG00000010884	CACNA1S	2	0	1	1	0	0	0	0	0	0	AB	-	AA	ctvt	B	1	0	0.684	2651T-Dog	MUT	2
2651T	7	2164236	G	A	FALSE	ENSCAFG00000010884	CACNA1S	2	0	1	1	0	0	0	0	0	0	AB	-	AA	ctvt	B	1	0	0.684	2651T-Dog	MUT	2
2651T	7	2165445	G	C	FALSE	ENSCAFG00000010884	CACNA1S	1	1	0	2	0	0	0	0	0	0	BB	-	AB	host	A	1	0	0.684	2651T-Dog	SNP	2
2651T	7	2171220	G	A	FALSE	ENSCAFG00000010884	CACNA1S	1	1	2	0	0	0	0	0	0	0	AA	-	AB	host	B	1	0	0.684	2651T-Dog	SNP	2
2651T	7	2171261	T	A	FALSE	ENSCAFG00000010884	CACNA1S	1	1	0	2	0	0	0	0	0	0	BB	-	AB	host	A	1	0	0.684	2651T-Dog	SNP	2
2651T	7	2172073	T	G	FALSE	ENSCAFG00000010884	CACNA1S	1	1	2	0	0	0	0	0	0	0	AA	-	AB	host	B	1	0	0.684	2651T-Dog	SNP	2
2651T	7	2198694	G	A	FALSE	ENSCAFG00000024839	KIF21B	2	0	1	1	0	0	73	53.9254	2	1.47741	AB	-	AA	ctvt	B	1	2.15995	0.684	2651T-Dog	MUT	2
2651T	7	2201434	C	T	FALSE	ENSCAFG00000024839	KIF21B	2	0	1	1	0	0	37	27.3321	40	29.5482	AB	-	AA	ctvt	B	1	43.1991	0.684	2651T-Dog	MUT	2
2651T	7	2201947	C	T	FALSE	ENSCAFG00000024839	KIF21B	2	0	1	1	0	0	38	28.0708	42	31.0256	AB	-	AA	ctvt	B	1	45.359	0.684	2651T-Dog	MUT	2
2651T	7	2203010	C	T	FALSE	ENSCAFG00000024839	KIF21B	1	1	2	0	0	0	52	38.4126	7	5.17093	AA	-	AB	host	B	1	16.3637	0.684	2651T-Dog	SNP	2
2651T	7	2203019	G	A	FALSE	ENSCAFG00000024839	KIF21B	2	0	1	1	0	0	26	19.2063	25	18.4676	AB	-	AA	ctvt	B	1	26.9994	0.684	2651T-Dog	MUT	2
2651T	7	2210192	C	T	FALSE	ENSCAFG00000024839	KIF21B	2	0	1	1	0	0	53	39.1513	6	4.43223	AB	-	AA	ctvt	B	1	6.47986	0.684	2651T-Dog	MUT	2
2651T	7	2215972	C	T	FALSE	ENSCAFG00000024839	KIF21B	2	0	1	1	0	0	25	18.4676	47	34.7191	AB	-	AA	ctvt	B	1	50.7589	0.684	2651T-Dog	MUT	2
2651T	7	2227016	C	T	FALSE	ENSCAFG00000024839	KIF21B	2	0	1	1	0	0	0	0	1	0.738704	AB	-	AA	ctvt	B	1	1.07998	0.684	2651T-Dog	MUT	2
2651T	7	2228928	T	C	FALSE	ENSCAFG00000024839	KIF21B	0	2	2	0	0	0	24	17.7289	22	16.2515	AA	-	BB	ctvt	A	2	12.9597	0.684	2651T-Dog	SNP	2
2651T	7	2228928	T	C	FALSE	ENSCAFG00000024839	KIF21B	0	2	2	0	0	0	24	17.7289	22	16.2515	AA	-	BB	host	B	2	25.7144	0.684	2651T-Dog	SNP	2
2651T	7	2229162	C	T	FALSE	ENSCAFG00000024839	KIF21B	2	0	0	2	0	0	15	11.0806	8	5.90964	BB	-	AA	ctvt	B	2	4.31991	0.684	2651T-Dog	SNP	2
2651T	7	2229162	C	T	FALSE	ENSCAFG00000024839	KIF21B	2	0	0	2	0	0	15	11.0806	8	5.90964	BB	-	AA	host	A	2	17.5325	0.684	2651T-Dog	SNP	2
2651T	7	2229232	G	A	FALSE	ENSCAFG00000024839	KIF21B	2	0	0	2	0	0	12	8.86445	2	1.47741	BB	-	AA	ctvt	B	2	1.07998	0.684	2651T-Dog	SNP	2
2651T	7	2229232	G	A	FALSE	ENSCAFG00000024839	KIF21B	2	0	0	2	0	0	12	8.86445	2	1.47741	BB	-	AA	host	A	2	14.026	0.684	2651T-Dog	SNP	2
2651T	7	2277134	T	A	FALSE	ENSCAFG00000029682	ENSCAFG00000029682	1	1	0	2	0	0	0	0	0	0	BB	-	AB	host	A	1	0	0.684	2651T-Dog	SNP	2
2651T	7	2277516	T	C	FALSE	ENSCAFG00000029682	ENSCAFG00000029682	1	1	2	0	0	0	2	1.47741	0	0	AA	-	AB	host	B	1	0	0.684	2651T-Dog	SNP	2
2651T	7	2277638	G	A	FALSE	ENSCAFG00000029682	ENSCAFG00000029682	1	1	0	2	0	0	0	0	4	2.95482	BB	-	AB	host	A	1	0	0.684	2651T-Dog	SNP	2
2651T	7	2302439	G	A	FALSE	ENSCAFG00000010884	CACNA1S	2	0	1	1	0	0	1	0.738704	0	0	AB	-	AA	ctvt	B	1	0	0.684	2651T-Dog	MUT	2
2651T	7	2302732	C	T	FALSE	ENSCAFG00000010884	CACNA1S	2	0	1	1	0	0	0	0	1	0.738704	AB	-	AA	ctvt	B	1	1.07998	0.684	2651T-Dog	MUT	2
2651T	7	2324658	C	T	FALSE	ENSCAFG00000011082	CAMSAP2	2	0	1	1	0	0	75	55.4028	35	25.8547	AB	-	AA	ctvt	B	1	37.7992	0.684	2651T-Dog	MUT	2
2651T	7	2328982	C	A	FALSE	ENSCAFG00000011082	CAMSAP2	2	0	1	1	0	0	136	100.464	54	39.89	AB	-	AA	ctvt	B	1	58.3188	0.684	2651T-Dog	MUT	2
2651T	7	2335522	C	T	FALSE	ENSCAFG00000011082	CAMSAP2	2	0	1	1	0	0	93	68.6995	40	29.5482	AB	-	AA	ctvt	B	1	43.1991	0.684	2651T-Dog	MUT	2
2651T	7	2502424	G	A	FALSE	ENSCAFG00000011120	DDX59	1	1	2	0	0	0	90	66.4834	3	2.21611	AA	-	AB	host	B	1	7.01302	0.684	2651T-Dog	SNP	2
2651T	7	2502620	G	A	FALSE	ENSCAFG00000011120	DDX59	2	0	1	1	0	0	52	38.4126	33	24.3772	AB	-	AA	ctvt	B	1	35.6393	0.684	2651T-Dog	MUT	2
2651T	7	2508603	T	C	FALSE	ENSCAFG00000011120	DDX59	0	2	2	0	0	0	36	26.5934	20	14.7741	AA	-	BB	ctvt	A	2	19.4396	0.684	2651T-Dog	SNP	2
2651T	7	2508603	T	C	FALSE	ENSCAFG00000011120	DDX59	0	2	2	0	0	0	36	26.5934	20	14.7741	AA	-	BB	host	B	2	23.3767	0.684	2651T-Dog	SNP	2
2651T	7	2522471	C	T	FALSE	ENSCAFG00000011120	DDX59	2	0	1	1	0	0	53	39.1513	23	16.9902	AB	-	AA	ctvt	B	1	24.8395	0.684	2651T-Dog	MUT	2
2651T	7	2522725	G	C	FALSE	ENSCAFG00000011120	DDX59	1	1	2	0	0	0	20	14.7741	2	1.47741	AA	-	AB	host	B	1	4.67534	0.684	2651T-Dog	SNP	2
2651T	7	2523268	C	A	FALSE	ENSCAFG00000011120	DDX59	1	1	2	0	0	0	2	1.47741	1	0.738704	AA	-	AB	host	B	1	2.33767	0.684	2651T-Dog	SNP	2
2651T	7	2523671	G	A	FALSE	ENSCAFG00000011120	DDX59	1	1	2	0	0	0	2	1.47741	1	0.738704	AA	-	AB	host	B	1	2.33767	0.684	2651T-Dog	SNP	2
2651T	7	2529451	C	T	FALSE	ENSCAFG00000011120	DDX59	1	1	2	0	0	0	4	2.95482	0	0	AA	-	AB	host	B	1	0	0.684	2651T-Dog	SNP	2
2651T	7	2529698	G	A	FALSE	ENSCAFG00000011120	DDX59	1	1	2	0	0	0	1	0.738704	1	0.738704	AA	-	AB	host	B	1	2.33767	0.684	2651T-Dog	SNP	2
2651T	7	2529733	G	A	FALSE	ENSCAFG00000011120	DDX59	1	1	2	0	0	0	3	2.21611	0	0	AA	-	AB	host	B	1	0	0.684	2651T-Dog	SNP	2
2651T	7	2529858	G	A	FALSE	ENSCAFG00000011120	DDX59	2	0	1	1	0	0	1	0.738704	3	2.21611	AB	-	AA	ctvt	B	1	3.23993	0.684	2651T-Dog	MUT	2
2651T	7	2529941	T	C	FALSE	ENSCAFG00000011120	DDX59	1	1	2	0	0	0	2	1.47741	1	0.738704	AA	-	AB	host	B	1	2.33767	0.684	2651T-Dog	SNP	2
2651T	7	2529958	A	C	FALSE	ENSCAFG00000011120	DDX59	1	1	2	0	0	0	2	1.47741	1	0.738704	AA	-	AB	host	B	1	2.33767	0.684	2651T-Dog	SNP	2
2651T	7	2529967	G	T	FALSE	ENSCAFG00000011120	DDX59	1	1	2	0	0	0	1	0.738704	1	0.738704	AA	-	AB	host	B	1	2.33767	0.684	2651T-Dog	SNP	2
2651T	7	2548481	C	T	FALSE	ENSCAFG00000011140	KIF14	2	0	1	1	0	0	132	97.509	98	72.393	AB	-	AA	ctvt	B	1	105.838	0.684	2651T-Dog	MUT	2
2651T	7	2550695	A	C	FALSE	ENSCAFG00000011140	KIF14	1	1	2	0	0	0	206	152.173	0	0	AA	-	AB	host	B	1	0	0.684	2651T-Dog	SNP	2
2651T	7	2550703	A	T	FALSE	ENSCAFG00000011140	KIF14	1	1	2	0	0	0	212	156.605	0	0	AA	-	AB	host	B	1	0	0.684	2651T-Dog	SNP	2
2651T	7	2553805	T	C	FALSE	ENSCAFG00000011140	KIF14	1	1	2	0	0	0	242	178.766	2	1.47741	AA	-	AB	host	B	1	4.67534	0.684	2651T-Dog	SNP	2
2651T	7	2567515	A	G	FALSE	ENSCAFG00000011140	KIF14	2	0	1	1	0	0	140	103.419	122	90.1219	AB	-	AA	ctvt	B	1	131.757	0.684	2651T-Dog	MUT	2
2651T	7	2567579	G	A	FALSE	ENSCAFG00000011140	KIF14	2	0	1	1	0	0	115	84.951	101	74.6092	AB	-	AA	ctvt	B	1	109.078	0.684	2651T-Dog	MUT	2
2651T	7	2594666	G	T	FALSE	ENSCAFG00000011140	KIF14	1	1	2	0	0	0	263	194.279	5	3.69352	AA	-	AB	host	B	1	11.6884	0.684	2651T-Dog	SNP	2
2651T	7	2600603	G	A	FALSE	ENSCAFG00000011140	KIF14	2	0	1	1	0	0	91	67.2221	71	52.448	AB	-	AA	ctvt	B	1	76.6784	0.684	2651T-Dog	MUT	2
2651T	7	2718942	C	T	FALSE	ENSCAFG00000011151	ZNF281	2	0	1	1	0	0	87	64.2673	156	115.238	AB	-	AA	ctvt	B	1	168.476	0.684	2651T-Dog	MUT	2
2651T	7	2927547	C	T	FALSE	ENSCAFG00000011176	NR5A2	2	0	1	1	0	0	9	6.64834	0	0	AB	-	AA	ctvt	B	1	0	0.684	2651T-Dog	MUT	2
2651T	7	2940382	G	T	FALSE	ENSCAFG00000042607	ENSCAFG00000042607	0	2	2	0	0	0	0	0	3	2.21611	AA	-	BB	ctvt	A	2	0	0.684	2651T-Dog	SNP	2
2651T	7	2940382	G	T	FALSE	ENSCAFG00000042607	ENSCAFG00000042607	0	2	2	0	0	0	0	0	3	2.21611	AA	-	BB	host	B	2	3.50651	0.684	2651T-Dog	SNP	2
2651T	7	3041710	G	A	FALSE	ENSCAFG00000011176	NR5A2	1	1	0	2	0	0	5	3.69352	11	8.12575	BB	-	AB	host	A	1	11.6884	0.684	2651T-Dog	SNP	2
2651T	7	3061845	C	T	FALSE	ENSCAFG00000011176	NR5A2	1	1	2	0	0	0	0	0	0	0	AA	-	AB	host	B	1	0	0.684	2651T-Dog	SNP	2
2651T	7	3061894	C	T	FALSE	ENSCAFG00000011176	NR5A2	2	0	1	1	0	0	0	0	0	0	AB	-	AA	ctvt	B	1	0	0.684	2651T-Dog	MUT	2
2651T	7	3061989	A	T	FALSE	ENSCAFG00000011176	NR5A2	2	0	1	1	0	0	0	0	0	0	AB	-	AA	ctvt	B	1	0	0.684	2651T-Dog	MUT	2
2651T	7	3062239	T	A	FALSE	ENSCAFG00000011176	NR5A2	2	0	1	1	0	0	1	0.738704	0	0	AB	-	AA	ctvt	B	1	0	0.684	2651T-Dog	MUT	2
2651T	7	3062264	G	C	FALSE	ENSCAFG00000011176	NR5A2	1	1	0	2	0	0	0	0	1	0.738704	BB	-	AB	host	A	1	0	0.684	2651T-Dog	SNP	2
2651T	7	4892472	C	T	FALSE	ENSCAFG00000011339	LHX9	2	0	0	2	0	0	0	0	1	0.738704	BB	-	AA	ctvt	B	2	0.539989	0.684	2651T-Dog	SNP	2
2651T	7	4892472	C	T	FALSE	ENSCAFG00000011339	LHX9	2	0	0	2	0	0	0	0	1	0.738704	BB	-	AA	host	A	2	0	0.684	2651T-Dog	SNP	2
2651T	7	4893973	G	A	FALSE	ENSCAFG00000011339	LHX9	2	0	1	1	0	0	2	1.47741	0	0	AB	-	AA	ctvt	B	1	0	0.684	2651T-Dog	MUT	2
2651T	7	4911264	G	A	FALSE	ENSCAFG00000032715	C7H1orf53	2	0	1	1	0	0	55	40.6287	14	10.3419	AB	-	AA	ctvt	B	1	15.1197	0.684	2651T-Dog	MUT	2
2651T	7	4911694	G	A	FALSE	ENSCAFG00000032715	C7H1orf53	2	0	1	1	0	0	9	6.64834	6	4.43223	AB	-	AA	ctvt	B	1	6.47986	0.684	2651T-Dog	SNP	2
2651T	7	4947680	G	T	FALSE	ENSCAFG00000011342	ENSCAFG00000011342	0	2	2	0	0	0	6	4.43223	0	0	AA	-	BB	ctvt	A	2	3.23993	0.684	2651T-Dog	SNP	2
2651T	7	4947680	G	T	FALSE	ENSCAFG00000011342	ENSCAFG00000011342	0	2	2	0	0	0	6	4.43223	0	0	AA	-	BB	host	B	2	0	0.684	2651T-Dog	SNP	2
2651T	7	4947818	A	G	FALSE	ENSCAFG00000011342	ENSCAFG00000011342	0	2	2	0	0	0	5	3.69352	0	0	AA	-	BB	ctvt	A	2	2.69994	0.684	2651T-Dog	SNP	2
2651T	7	4947818	A	G	FALSE	ENSCAFG00000011342	ENSCAFG00000011342	0	2	2	0	0	0	5	3.69352	0	0	AA	-	BB	host	B	2	0	0.684	2651T-Dog	SNP	2
2651T	7	5007552	T	C	FALSE	ENSCAFG00000011353	DENND1B	1	1	0	2	0	0	0	0	30	22.1611	BB	-	AB	host	A	1	0	0.684	2651T-Dog	SNP	2
2651T	7	5007553	T	C	FALSE	ENSCAFG00000011353	DENND1B	1	1	0	2	0	0	0	0	29	21.4224	BB	-	AB	host	A	1	0	0.684	2651T-Dog	SNP	2
2651T	7	5007554	T	C	FALSE	ENSCAFG00000011353	DENND1B	1	1	0	2	0	0	0	0	30	22.1611	BB	-	AB	host	A	1	0	0.684	2651T-Dog	SNP	2
2651T	7	5007589	C	A	FALSE	ENSCAFG00000011353	DENND1B	0	2	1	1	0	0	0	0	16	11.8193	AB	-	BB	ctvt	A	1	0	0.684	2651T-Dog	SNP	2
2651T	7	5007590	A	C	FALSE	ENSCAFG00000011353	DENND1B	0	2	1	1	0	0	0	0	17	12.558	AB	-	BB	ctvt	A	1	0	0.684	2651T-Dog	SNP	2
2651T	7	5008101	A	C	FALSE	ENSCAFG00000011353	DENND1B	2	0	1	1	0	0	89	65.7447	57	42.1062	AB	-	AA	ctvt	B	1	61.5587	0.684	2651T-Dog	MUT	2
2651T	7	5261808	C	T	FALSE	ENSCAFG00000011353	DENND1B	2	0	1	1	0	0	130	96.0316	120	88.6445	AB	-	AA	ctvt	B	1	129.597	0.684	2651T-Dog	MUT	2
2651T	7	5262363	A	C	FALSE	ENSCAFG00000011353	DENND1B	2	0	1	1	0	0	223	164.731	157	115.977	AB	-	AA	ctvt	B	1	169.556	0.684	2651T-Dog	MUT	2
2651T	7	5277654	G	A	FALSE	ENSCAFG00000011365	CRB1	2	0	1	1	0	0	1	0.738704	2	1.47741	AB	-	AA	ctvt	B	1	2.15995	0.684	2651T-Dog	MUT	2
2651T	7	5277798	C	T	FALSE	ENSCAFG00000011365	CRB1	1	1	2	0	0	0	5	3.69352	0	0	AA	-	AB	host	B	1	0	0.684	2651T-Dog	SNP	2
2651T	7	5309190	C	T	FALSE	ENSCAFG00000011365	CRB1	1	1	2	0	0	0	0	0	0	0	AA	-	AB	host	B	1	0	0.684	2651T-Dog	SNP	2
2651T	7	5309195	C	G	FALSE	ENSCAFG00000011365	CRB1	1	1	2	0	0	0	0	0	0	0	AA	-	AB	host	B	1	0	0.684	2651T-Dog	SNP	2
2651T	7	5313013	C	T	FALSE	ENSCAFG00000011365	CRB1	2	0	0	2	0	0	0	0	0	0	BB	-	AA	ctvt	B	2	0	0.684	2651T-Dog	SNP	2
2651T	7	5313013	C	T	FALSE	ENSCAFG00000011365	CRB1	2	0	0	2	0	0	0	0	0	0	BB	-	AA	host	A	2	0	0.684	2651T-Dog	SNP	2
2651T	7	5316098	C	T	FALSE	ENSCAFG00000011365	CRB1	2	0	0	2	0	0	0	0	0	0	BB	-	AA	ctvt	B	2	0	0.684	2651T-Dog	SNP	2
2651T	7	5316098	C	T	FALSE	ENSCAFG00000011365	CRB1	2	0	0	2	0	0	0	0	0	0	BB	-	AA	host	A	2	0	0.684	2651T-Dog	SNP	2
2651T	7	5316168	G	A	FALSE	ENSCAFG00000011365	CRB1	2	0	0	2	0	0	0	0	0	0	BB	-	AA	ctvt	B	2	0	0.684	2651T-Dog	SNP	2
2651T	7	5316168	G	A	FALSE	ENSCAFG00000011365	CRB1	2	0	0	2	0	0	0	0	0	0	BB	-	AA	host	A	2	0	0.684	2651T-Dog	SNP	2
2651T	7	5316277	C	T	FALSE	ENSCAFG00000011365	CRB1	2	0	0	2	0	0	0	0	0	0	BB	-	AA	ctvt	B	2	0	0.684	2651T-Dog	SNP	2
2651T	7	5316277	C	T	FALSE	ENSCAFG00000011365	CRB1	2	0	0	2	0	0	0	0	0	0	BB	-	AA	host	A	2	0	0.684	2651T-Dog	SNP	2
2651T	7	5316757	T	A	FALSE	ENSCAFG00000011365	CRB1	2	0	0	2	0	0	0	0	0	0	BB	-	AA	ctvt	B	2	0	0.684	2651T-Dog	SNP	2
2651T	7	5316757	T	A	FALSE	ENSCAFG00000011365	CRB1	2	0	0	2	0	0	0	0	0	0	BB	-	AA	host	A	2	0	0.684	2651T-Dog	SNP	2
2651T	7	5321667	G	A	FALSE	ENSCAFG00000011365	CRB1	2	0	1	1	0	0	0	0	0	0	AB	-	AA	ctvt	B	1	0	0.684	2651T-Dog	MUT	2
2651T	7	5323390	A	G	FALSE	ENSCAFG00000011365	CRB1	2	0	1	1	0	0	0	0	0	0	AB	-	AA	ctvt	B	1	0	0.684	2651T-Dog	MUT	2
2651T	7	5323512	C	T	FALSE	ENSCAFG00000011365	CRB1	2	0	0	2	0	0	0	0	0	0	BB	-	AA	ctvt	B	2	0	0.684	2651T-Dog	SNP	2
2651T	7	5323512	C	T	FALSE	ENSCAFG00000011365	CRB1	2	0	0	2	0	0	0	0	0	0	BB	-	AA	host	A	2	0	0.684	2651T-Dog	SNP	2
2651T	7	5330143	G	A	FALSE	ENSCAFG00000011365	CRB1	2	0	1	1	0	0	0	0	0	0	AB	-	AA	ctvt	B	1	0	0.684	2651T-Dog	MUT	2
2651T	7	5391204	C	T	FALSE	ENSCAFG00000011365	CRB1	2	0	1	1	0	0	0	0	0	0	AB	-	AA	ctvt	B	1	0	0.684	2651T-Dog	MUT	2
2651T	7	5397029	C	T	FALSE	ENSCAFG00000011365	CRB1	2	0	1	1	0	0	0	0	0	0	AB	-	AA	ctvt	B	1	0	0.684	2651T-Dog	MUT	2
2651T	7	5397059	C	T	FALSE	ENSCAFG00000011365	CRB1	1	1	2	0	0	0	0	0	0	0	AA	-	AB	host	B	1	0	0.684	2651T-Dog	SNP	2
2651T	7	5400071	G	A	FALSE	ENSCAFG00000011365	CRB1	2	0	1	1	0	0	0	0	0	0	AB	-	AA	ctvt	B	1	0	0.684	2651T-Dog	MUT	2
2651T	7	5419199	G	A	FALSE	ENSCAFG00000011365	CRB1	2	0	1	1	0	0	0	0	0	0	AB	-	AA	ctvt	B	1	0	0.684	2651T-Dog	MUT	2
2651T	7	5419498	G	A	FALSE	ENSCAFG00000011365	CRB1	2	0	1	1	0	0	0	0	0	0	AB	-	AA	ctvt	B	1	0	0.684	2651T-Dog	MUT	2
2651T	7	5419574	G	A	FALSE	ENSCAFG00000011365	CRB1	2	0	1	1	0	0	0	0	0	0	AB	-	AA	ctvt	B	1	0	0.684	2651T-Dog	MUT	2
2651T	7	5490202	C	T	FALSE	ENSCAFG00000011365	CRB1	2	0	1	1	0	0	0	0	0	0	AB	-	AA	ctvt	B	1	0	0.684	2651T-Dog	MUT	2
2651T	7	5591013	A	G	FALSE	ENSCAFG00000011403	ASPM	2	0	1	1	0	0	0	0	0	0	AB	-	AA	ctvt	B	1	0	0.684	2651T-Dog	MUT	2
2651T	7	5591086	G	A	FALSE	ENSCAFG00000011403	ASPM	2	0	1	1	0	0	0	0	0	0	AB	-	AA	ctvt	B	1	0	0.684	2651T-Dog	SNP	2
2651T	7	5591294	C	T	FALSE	ENSCAFG00000011403	ASPM	2	0	1	1	0	0	0	0	0	0	AB	-	AA	ctvt	B	1	0	0.684	2651T-Dog	MUT	2
2651T	7	5591310	T	C	FALSE	ENSCAFG00000011403	ASPM	2	0	1	1	0	0	0	0	0	0	AB	-	AA	ctvt	B	1	0	0.684	2651T-Dog	SNP	2
2651T	7	5591379	G	C	FALSE	ENSCAFG00000011403	ASPM	2	0	1	1	0	0	5	3.69352	4	2.95482	AB	-	AA	ctvt	B	1	4.31991	0.684	2651T-Dog	SNP	2
2651T	7	5591468	C	A	FALSE	ENSCAFG00000011403	ASPM	2	0	1	1	0	0	34	25.116	90	66.4834	AB	-	AA	ctvt	B	1	97.198	0.684	2651T-Dog	SNP	2
2651T	7	5591748	C	G	FALSE	ENSCAFG00000011403	ASPM	2	0	1	1	0	0	133	98.2477	55	40.6287	AB	-	AA	ctvt	B	1	59.3988	0.684	2651T-Dog	MUT	2
2651T	7	5601476	C	T	FALSE	ENSCAFG00000011403	ASPM	2	0	1	1	0	0	170	125.58	67	49.4932	AB	-	AA	ctvt	B	1	72.3585	0.684	2651T-Dog	MUT	2
2651T	7	5601819	G	A	FALSE	ENSCAFG00000011403	ASPM	2	0	1	1	0	0	71	52.448	135	99.7251	AB	-	AA	ctvt	B	1	145.797	0.684	2651T-Dog	MUT	2
2651T	7	5611133	T	G	FALSE	ENSCAFG00000011403	ASPM	0	2	1	1	0	0	102	75.3479	50	36.9352	AB	-	BB	ctvt	A	1	110.158	0.684	2651T-Dog	SNP	2
2651T	7	5622468	A	G	FALSE	ENSCAFG00000011403	ASPM	2	0	1	1	0	0	42	31.0256	82	60.5738	AB	-	AA	ctvt	B	1	88.5581	0.684	2651T-Dog	MUT	2
2651T	7	5638670	C	T	FALSE	ENSCAFG00000011403	ASPM	2	0	1	1	0	0	67	49.4932	113	83.4736	AB	-	AA	ctvt	B	1	122.037	0.684	2651T-Dog	SNP	2
2651T	7	5638678	A	G	FALSE	ENSCAFG00000011403	ASPM	2	0	1	1	0	0	70	51.7093	116	85.6897	AB	-	AA	ctvt	B	1	125.277	0.684	2651T-Dog	SNP	2
2651T	7	5639142	G	A	FALSE	ENSCAFG00000011403	ASPM	0	2	1	1	0	0	101	74.6092	40	29.5482	AB	-	BB	ctvt	A	1	109.078	0.684	2651T-Dog	SNP	2
2651T	7	5640144	C	T	FALSE	ENSCAFG00000011403	ASPM	2	0	1	1	0	0	53	39.1513	109	80.5188	AB	-	AA	ctvt	B	1	117.718	0.684	2651T-Dog	MUT	2
2651T	7	5640481	A	C	FALSE	ENSCAFG00000011403	ASPM	2	0	1	1	0	0	64	47.2771	105	77.564	AB	-	AA	ctvt	B	1	113.398	0.684	2651T-Dog	SNP	2
2651T	7	5640518	C	T	FALSE	ENSCAFG00000011403	ASPM	2	0	1	1	0	0	57	42.1062	88	65.006	AB	-	AA	ctvt	B	1	95.038	0.684	2651T-Dog	SNP	2
2651T	7	5640626	C	G	FALSE	ENSCAFG00000011403	ASPM	1	1	2	0	0	0	133	98.2477	2	1.47741	AA	-	AB	host	B	1	4.67534	0.684	2651T-Dog	SNP	2
2651T	7	5640712	A	G	FALSE	ENSCAFG00000011403	ASPM	2	0	1	1	0	0	43	31.7643	73	53.9254	AB	-	AA	ctvt	B	1	78.8383	0.684	2651T-Dog	SNP	2
2651T	7	5640926	A	G	FALSE	ENSCAFG00000011403	ASPM	2	0	1	1	0	0	66	48.7545	124	91.5994	AB	-	AA	ctvt	B	1	133.917	0.684	2651T-Dog	SNP	2
2651T	7	5640986	G	C	FALSE	ENSCAFG00000011403	ASPM	2	0	1	1	0	0	48	35.4578	116	85.6897	AB	-	AA	ctvt	B	1	125.277	0.684	2651T-Dog	SNP	2
2651T	7	5641312	G	A	FALSE	ENSCAFG00000011403	ASPM	0	2	1	1	0	0	2	1.47741	61	45.061	AB	-	BB	ctvt	A	1	2.15995	0.684	2651T-Dog	SNP	2
2651T	7	5641312	G	T	FALSE	ENSCAFG00000011403	ASPM	2	0	1	1	0	0	2	1.47741	115	84.951	AB	-	AA	ctvt	B	1	124.197	0.684	2651T-Dog	SNP	2
2651T	7	5641844	C	G	FALSE	ENSCAFG00000011403	ASPM	0	2	1	1	0	0	86	63.5286	37	27.3321	AB	-	BB	ctvt	A	1	92.878	0.684	2651T-Dog	SNP	2
2651T	7	5641921	G	A	FALSE	ENSCAFG00000011403	ASPM	2	0	1	1	0	0	44	32.503	107	79.0414	AB	-	AA	ctvt	B	1	115.558	0.684	2651T-Dog	SNP	2
2651T	7	5642263	A	T	FALSE	ENSCAFG00000011403	ASPM	0	2	1	1	0	0	121	89.3832	56	41.3675	AB	-	BB	ctvt	A	1	130.677	0.684	2651T-Dog	SNP	2
2651T	7	5642558	G	A	FALSE	ENSCAFG00000011403	ASPM	2	0	1	1	0	0	108	79.7801	37	27.3321	AB	-	AA	ctvt	B	1	39.9592	0.684	2651T-Dog	MUT	2
2651T	7	5642752	T	C	FALSE	ENSCAFG00000011403	ASPM	0	2	1	1	0	0	83	61.3125	44	32.503	AB	-	BB	ctvt	A	1	89.6381	0.684	2651T-Dog	SNP	2
2651T	7	5649048	C	T	FALSE	ENSCAFG00000011403	ASPM	2	0	1	1	0	0	113	83.4736	45	33.2417	AB	-	AA	ctvt	B	1	48.599	0.684	2651T-Dog	MUT	2
2651T	7	5650703	G	A	FALSE	ENSCAFG00000011403	ASPM	2	0	1	1	0	0	48	35.4578	122	90.1219	AB	-	AA	ctvt	B	1	131.757	0.684	2651T-Dog	SNP	2
2651T	7	5674566	G	T	FALSE	ENSCAFG00000011416	F13B	1	1	2	0	0	0	0	0	0	0	AA	-	AB	host	B	1	0	0.684	2651T-Dog	SNP	2
2651T	7	5674645	T	C	FALSE	ENSCAFG00000011416	F13B	2	0	1	1	0	0	0	0	0	0	AB	-	AA	ctvt	B	1	0	0.684	2651T-Dog	MUT	2
2651T	7	5682311	G	A	FALSE	ENSCAFG00000011416	F13B	2	0	1	1	0	0	0	0	0	0	AB	-	AA	ctvt	B	1	0	0.684	2651T-Dog	SNP	2
2651T	7	5692793	C	T	FALSE	ENSCAFG00000011416	F13B	2	0	1	1	0	0	0	0	0	0	AB	-	AA	ctvt	B	1	0	0.684	2651T-Dog	MUT	2
2651T	7	5692898	G	A	FALSE	ENSCAFG00000011416	F13B	2	0	1	1	0	0	0	0	0	0	AB	-	AA	ctvt	B	1	0	0.684	2651T-Dog	MUT	2
2651T	7	5697473	G	A	FALSE	ENSCAFG00000011416	F13B	2	0	1	1	0	0	0	0	0	0	AB	-	AA	ctvt	B	1	0	0.684	2651T-Dog	SNP	2
2651T	7	5697591	C	G	FALSE	ENSCAFG00000011416	F13B	2	0	1	1	0	0	0	0	0	0	AB	-	AA	ctvt	B	1	0	0.684	2651T-Dog	SNP	2
2651T	7	5697630	A	T	FALSE	ENSCAFG00000011416	F13B	2	0	0	2	0	0	0	0	0	0	BB	-	AA	ctvt	B	2	0	0.684	2651T-Dog	SNP	2
2651T	7	5697630	A	T	FALSE	ENSCAFG00000011416	F13B	2	0	0	2	0	0	0	0	0	0	BB	-	AA	host	A	2	0	0.684	2651T-Dog	SNP	2
2651T	7	5697684	A	G	FALSE	ENSCAFG00000011416	F13B	2	0	1	1	0	0	0	0	0	0	AB	-	AA	ctvt	B	1	0	0.684	2651T-Dog	SNP	2
2651T	7	5700849	G	A	FALSE	ENSCAFG00000011416	F13B	2	0	1	1	0	0	0	0	0	0	AB	-	AA	ctvt	B	1	0	0.684	2651T-Dog	SNP	2
2651T	7	5724531	G	A	FALSE	ENSCAFG00000029661	CFHR5	2	0	1	1	0	0	0	0	0	0	AB	-	AA	ctvt	B	1	0	0.684	2651T-Dog	MUT	2
2651T	7	5728915	T	C	FALSE	ENSCAFG00000029661	CFHR5	2	0	1	1	0	0	0	0	0	0	AB	-	AA	ctvt	B	1	0	0.684	2651T-Dog	MUT	2
2651T	7	5728977	G	C	FALSE	ENSCAFG00000029661	CFHR5	1	1	2	0	0	0	0	0	0	0	AA	-	AB	host	B	1	0	0.684	2651T-Dog	SNP	2
2651T	7	5735893	G	A	FALSE	ENSCAFG00000029661	CFHR5	2	0	1	1	0	0	0	0	0	0	AB	-	AA	ctvt	B	1	0	0.684	2651T-Dog	SNP	2
2651T	7	5740693	G	A	FALSE	ENSCAFG00000029661	CFHR5	2	0	1	1	0	0	0	0	0	0	AB	-	AA	ctvt	B	1	0	0.684	2651T-Dog	SNP	2
2651T	7	5740718	G	A	FALSE	ENSCAFG00000029661	CFHR5	2	0	1	1	0	0	0	0	0	0	AB	-	AA	ctvt	B	1	0	0.684	2651T-Dog	SNP	2
2651T	7	5740888	T	C	FALSE	ENSCAFG00000029661	CFHR5	2	0	1	1	0	0	0	0	0	0	AB	-	AA	ctvt	B	1	0	0.684	2651T-Dog	SNP	2
2651T	7	5814217	T	A	FALSE	ENSCAFG00000011429	DYRK3	1	1	0	2	0	0	0	0	0	0	BB	-	AB	host	A	1	0	0.684	2651T-Dog	SNP	2
2651T	7	5814366	T	C	FALSE	ENSCAFG00000011429	DYRK3	2	0	1	1	0	0	0	0	0	0	AB	-	AA	ctvt	B	1	0	0.684	2651T-Dog	MUT	2
2651T	7	5819187	T	C	FALSE	ENSCAFG00000011429	DYRK3	1	1	0	2	0	0	3	2.21611	111	81.9962	BB	-	AB	host	A	1	7.01302	0.684	2651T-Dog	SNP	2
2651T	7	5824437	T	C	FALSE	ENSCAFG00000011429	DYRK3	2	0	1	1	0	0	57	42.1062	25	18.4676	AB	-	AA	ctvt	B	1	26.9994	0.684	2651T-Dog	MUT	2
2651T	7	5824475	C	G	FALSE	ENSCAFG00000011429	DYRK3	0	2	1	1	0	0	0	0	76	56.1415	AB	-	BB	ctvt	A	1	0	0.684	2651T-Dog	SNP	2
2651T	7	5824579	C	T	FALSE	ENSCAFG00000011429	DYRK3	2	0	1	1	0	0	82	60.5738	34	25.116	AB	-	AA	ctvt	B	1	36.7192	0.684	2651T-Dog	MUT	2
2651T	7	5824733	G	A	FALSE	ENSCAFG00000011429	DYRK3	2	0	1	1	0	0	41	30.2869	31	22.8998	AB	-	AA	ctvt	B	1	33.4793	0.684	2651T-Dog	MUT	2
2651T	7	5824984	G	A	FALSE	ENSCAFG00000011429	DYRK3	2	0	1	1	0	0	43	31.7643	38	28.0708	AB	-	AA	ctvt	B	1	41.0391	0.684	2651T-Dog	MUT	2
2651T	7	5825121	C	T	FALSE	ENSCAFG00000011429	DYRK3	2	0	1	1	0	0	52	38.4126	34	25.116	AB	-	AA	ctvt	B	1	36.7192	0.684	2651T-Dog	MUT	2
2651T	7	5825784	T	C	FALSE	ENSCAFG00000011429	DYRK3	1	1	0	2	0	0	4	2.95482	101	74.6092	BB	-	AB	host	A	1	9.35069	0.684	2651T-Dog	SNP	2
2651T	7	5900755	C	T	FALSE	ENSCAFG00000011429	DYRK3	0	2	2	0	0	0	10	7.38704	9	6.64834	AA	-	BB	ctvt	A	2	5.39989	0.684	2651T-Dog	SNP	2
2651T	7	5900755	C	T	FALSE	ENSCAFG00000011429	DYRK3	0	2	2	0	0	0	10	7.38704	9	6.64834	AA	-	BB	host	B	2	10.5195	0.684	2651T-Dog	SNP	2
2651T	7	5900769	T	C	FALSE	ENSCAFG00000011429	DYRK3	0	2	1	1	0	0	8	5.90964	11	8.12575	AB	-	BB	ctvt	A	1	8.63982	0.684	2651T-Dog	SNP	2
2651T	7	5900855	C	T	FALSE	ENSCAFG00000011429	DYRK3	0	2	1	1	0	0	8	5.90964	6	4.43223	AB	-	BB	ctvt	A	1	8.63982	0.684	2651T-Dog	SNP	2
2651T	7	5901071	G	A	FALSE	ENSCAFG00000011429	DYRK3	0	2	1	1	0	0	5	3.69352	4	2.95482	AB	-	BB	ctvt	A	1	5.39989	0.684	2651T-Dog	SNP	2
2651T	7	5902082	G	A	FALSE	ENSCAFG00000011429	DYRK3	0	2	1	1	0	0	128	94.5542	271	200.189	AB	-	BB	ctvt	A	1	138.237	0.684	2651T-Dog	SNP	2
2651T	7	5902173	G	A	FALSE	ENSCAFG00000011429	DYRK3	2	0	1	1	0	0	208	153.651	61	45.061	AB	-	AA	ctvt	B	1	65.8786	0.684	2651T-Dog	MUT	2
2651T	7	5934596	T	C	FALSE	ENSCAFG00000011443	IL10	2	0	1	1	0	0	91	67.2221	92	67.9608	AB	-	AA	ctvt	B	1	99.3579	0.684	2651T-Dog	SNP	2
2651T	7	5936023	G	A	FALSE	ENSCAFG00000011443	IL10	0	2	2	0	0	0	42	31.0256	23	16.9902	AA	-	BB	ctvt	A	2	22.6795	0.684	2651T-Dog	SNP	2
2651T	7	5936023	G	A	FALSE	ENSCAFG00000011443	IL10	0	2	2	0	0	0	42	31.0256	23	16.9902	AA	-	BB	host	B	2	26.8832	0.684	2651T-Dog	SNP	2
2651T	7	5936991	G	A	FALSE	ENSCAFG00000011443	IL10	2	0	1	1	0	0	35	25.8547	32	23.6385	AB	-	AA	ctvt	B	1	34.5593	0.684	2651T-Dog	MUT	2
2651T	7	5962998	A	G	FALSE	ENSCAFG00000014787	ENSCAFG00000014787	2	0	1	1	0	0	1	0.738704	2	1.47741	AB	-	AA	ctvt	B	1	2.15995	0.684	2651T-Dog	MUT	2
2651T	7	5963113	G	A	FALSE	ENSCAFG00000014787	ENSCAFG00000014787	0	2	1	1	0	0	3	2.21611	1	0.738704	AB	-	BB	ctvt	A	1	3.23993	0.684	2651T-Dog	SNP	2
2651T	7	5963137	G	A	FALSE	ENSCAFG00000014787	ENSCAFG00000014787	2	0	1	1	0	0	3	2.21611	1	0.738704	AB	-	AA	ctvt	B	1	1.07998	0.684	2651T-Dog	MUT	2
2651T	7	5963193	A	G	FALSE	ENSCAFG00000014787	ENSCAFG00000014787	1	1	2	0	0	0	2	1.47741	0	0	AA	-	AB	host	B	1	0	0.684	2651T-Dog	SNP	2
2651T	7	5963283	G	A	FALSE	ENSCAFG00000014787	ENSCAFG00000014787	1	1	2	0	0	0	2	1.47741	0	0	AA	-	AB	host	B	1	0	0.684	2651T-Dog	SNP	2
2651T	7	5963502	A	C	FALSE	ENSCAFG00000014787	ENSCAFG00000014787	1	1	2	0	0	0	0	0	0	0	AA	-	AB	host	B	1	0	0.684	2651T-Dog	SNP	2
2651T	7	5963609	T	C	FALSE	ENSCAFG00000014787	ENSCAFG00000014787	1	1	2	0	0	0	1	0.738704	0	0	AA	-	AB	host	B	1	0	0.684	2651T-Dog	SNP	2
2651T	7	5963676	A	T	FALSE	ENSCAFG00000014787	ENSCAFG00000014787	1	1	2	0	0	0	3	2.21611	0	0	AA	-	AB	host	B	1	0	0.684	2651T-Dog	SNP	2
2651T	7	5963775	C	T	FALSE	ENSCAFG00000014787	ENSCAFG00000014787	2	0	1	1	0	0	0	0	0	0	AB	-	AA	ctvt	B	1	0	0.684	2651T-Dog	MUT	2
2651T	7	6006602	C	T	FALSE	ENSCAFG00000011450	IL19	2	0	1	1	0	0	1	0.738704	0	0	AB	-	AA	ctvt	B	1	0	0.684	2651T-Dog	MUT	2
2651T	7	6006642	T	G	FALSE	ENSCAFG00000011450	IL19	1	1	0	2	0	0	0	0	0	0	BB	-	AB	host	A	1	0	0.684	2651T-Dog	SNP	2
2651T	7	6006688	G	A	FALSE	ENSCAFG00000011450	IL19	1	1	2	0	0	0	0	0	1	0.738704	AA	-	AB	host	B	1	2.33767	0.684	2651T-Dog	SNP	2
2651T	7	6019661	C	T	FALSE	ENSCAFG00000011459	IL20	2	0	1	1	0	0	0	0	0	0	AB	-	AA	ctvt	B	1	0	0.684	2651T-Dog	SNP	2
2651T	7	6019723	G	C	FALSE	ENSCAFG00000011459	IL20	2	0	1	1	0	0	0	0	0	0	AB	-	AA	ctvt	B	1	0	0.684	2651T-Dog	MUT	2
2651T	7	6022686	C	G	FALSE	ENSCAFG00000011459	IL20	2	0	1	1	0	0	1	0.738704	0	0	AB	-	AA	ctvt	B	1	0	0.684	2651T-Dog	SNP	2
2651T	7	6043177	G	C	FALSE	ENSCAFG00000011466	IL24	2	0	1	1	0	0	2	1.47741	0	0	AB	-	AA	ctvt	B	1	0	0.684	2651T-Dog	MUT	2
2651T	7	6043232	G	A	FALSE	ENSCAFG00000011466	IL24	1	1	0	2	0	0	0	0	2	1.47741	BB	-	AB	host	A	1	0	0.684	2651T-Dog	SNP	2
2651T	7	6043234	G	A	FALSE	ENSCAFG00000011466	IL24	1	1	0	2	0	0	0	0	2	1.47741	BB	-	AB	host	A	1	0	0.684	2651T-Dog	SNP	2
2651T	7	6071080	C	T	FALSE	ENSCAFG00000011496	PIGR	2	0	1	1	0	0	1	0.738704	0	0	AB	-	AA	ctvt	B	1	0	0.684	2651T-Dog	MUT	2
2651T	7	6071334	C	T	FALSE	ENSCAFG00000011496	PIGR	2	0	1	1	0	0	7	5.17093	0	0	AB	-	AA	ctvt	B	1	0	0.684	2651T-Dog	MUT	2
2651T	7	6073731	A	G	FALSE	ENSCAFG00000011496	PIGR	2	0	0	2	0	0	8	5.90964	0	0	BB	-	AA	ctvt	B	2	0	0.684	2651T-Dog	SNP	2
2651T	7	6073731	A	G	FALSE	ENSCAFG00000011496	PIGR	2	0	0	2	0	0	8	5.90964	0	0	BB	-	AA	host	A	2	9.35069	0.684	2651T-Dog	SNP	2
2651T	7	6075416	C	T	FALSE	ENSCAFG00000011496	PIGR	2	0	0	2	0	0	3	2.21611	0	0	BB	-	AA	ctvt	B	2	0	0.684	2651T-Dog	SNP	2
2651T	7	6075416	C	T	FALSE	ENSCAFG00000011496	PIGR	2	0	0	2	0	0	3	2.21611	0	0	BB	-	AA	host	A	2	3.50651	0.684	2651T-Dog	SNP	2
2651T	7	6077936	G	A	FALSE	ENSCAFG00000011496	PIGR	2	0	1	1	0	0	0	0	0	0	AB	-	AA	ctvt	B	1	0	0.684	2651T-Dog	SNP	2
2651T	7	6078178	C	T	FALSE	ENSCAFG00000011496	PIGR	2	0	1	1	0	0	2	1.47741	0	0	AB	-	AA	ctvt	B	1	0	0.684	2651T-Dog	SNP	2
2651T	7	6078386	G	A	FALSE	ENSCAFG00000011496	PIGR	2	0	1	1	0	0	3	2.21611	1	0.738704	AB	-	AA	ctvt	B	1	1.07998	0.684	2651T-Dog	SNP	2
2651T	7	6097384	A	G	FALSE	ENSCAFG00000011518	FCAMR	0	2	1	1	0	0	0	0	0	0	AB	-	BB	ctvt	A	1	0	0.684	2651T-Dog	SNP	2
2651T	7	6098426	G	T	FALSE	ENSCAFG00000011518	FCAMR	0	2	1	1	0	0	0	0	0	0	AB	-	BB	ctvt	A	1	0	0.684	2651T-Dog	SNP	2
2651T	7	6098482	C	T	FALSE	ENSCAFG00000011518	FCAMR	2	0	1	1	0	0	0	0	0	0	AB	-	AA	ctvt	B	1	0	0.684	2651T-Dog	MUT	2
2651T	7	6098969	C	T	FALSE	ENSCAFG00000011518	FCAMR	0	2	1	1	0	0	0	0	0	0	AB	-	BB	ctvt	A	1	0	0.684	2651T-Dog	SNP	2
2651T	7	6098999	G	A	FALSE	ENSCAFG00000011518	FCAMR	0	2	1	1	0	0	0	0	0	0	AB	-	BB	ctvt	A	1	0	0.684	2651T-Dog	SNP	2
2651T	7	6099139	C	A	FALSE	ENSCAFG00000011518	FCAMR	2	0	1	1	0	0	0	0	0	0	AB	-	AA	ctvt	B	1	0	0.684	2651T-Dog	SNP	2
2651T	7	6100129	C	T	FALSE	ENSCAFG00000011518	FCAMR	2	0	1	1	0	0	0	0	0	0	AB	-	AA	ctvt	B	1	0	0.684	2651T-Dog	MUT	2
2651T	7	6100289	G	C	FALSE	ENSCAFG00000011518	FCAMR	0	2	1	1	0	0	1	0.738704	0	0	AB	-	BB	ctvt	A	1	1.07998	0.684	2651T-Dog	SNP	2
2651T	7	6100630	G	A	FALSE	ENSCAFG00000011518	FCAMR	0	2	1	1	0	0	0	0	0	0	AB	-	BB	ctvt	A	1	0	0.684	2651T-Dog	SNP	2
2651T	7	6101592	G	A	FALSE	ENSCAFG00000011518	FCAMR	0	2	1	1	0	0	0	0	0	0	AB	-	BB	ctvt	A	1	0	0.684	2651T-Dog	SNP	2
2651T	7	6101625	C	T	FALSE	ENSCAFG00000011518	FCAMR	0	2	1	1	0	0	0	0	0	0	AB	-	BB	ctvt	A	1	0	0.684	2651T-Dog	SNP	2
2651T	7	6101664	C	T	FALSE	ENSCAFG00000011518	FCAMR	0	2	1	1	0	0	0	0	0	0	AB	-	BB	ctvt	A	1	0	0.684	2651T-Dog	SNP	2
2651T	7	6106957	G	A	FALSE	ENSCAFG00000011518	FCAMR	2	0	1	1	0	0	0	0	0	0	AB	-	AA	ctvt	B	1	0	0.684	2651T-Dog	SNP	2
2651T	7	6109927	C	T	FALSE	ENSCAFG00000011518	FCAMR	2	0	1	1	0	0	0	0	0	0	AB	-	AA	ctvt	B	1	0	0.684	2651T-Dog	SNP	2
2651T	7	6109976	G	C	FALSE	ENSCAFG00000011518	FCAMR	0	2	1	1	0	0	0	0	0	0	AB	-	BB	ctvt	A	1	0	0.684	2651T-Dog	SNP	2
2651T	7	6161494	G	C	FALSE	ENSCAFG00000011523	C7H1orf116	1	1	0	2	0	0	3	2.21611	7	5.17093	BB	-	AB	host	A	1	7.01302	0.684	2651T-Dog	SNP	2
2651T	7	6161652	C	T	FALSE	ENSCAFG00000011523	C7H1orf116	2	0	0	2	0	0	22	16.2515	2	1.47741	BB	-	AA	ctvt	B	2	1.07998	0.684	2651T-Dog	SNP	2
2651T	7	6161652	C	T	FALSE	ENSCAFG00000011523	C7H1orf116	2	0	0	2	0	0	22	16.2515	2	1.47741	BB	-	AA	host	A	2	25.7144	0.684	2651T-Dog	SNP	2
2651T	7	6161982	G	A	FALSE	ENSCAFG00000011523	C7H1orf116	1	1	2	0	0	0	22	16.2515	14	10.3419	AA	-	AB	host	B	1	32.7274	0.684	2651T-Dog	SNP	2
2651T	7	6162042	G	A	FALSE	ENSCAFG00000011523	C7H1orf116	2	0	1	1	0	0	32	23.6385	3	2.21611	AB	-	AA	ctvt	B	1	3.23993	0.684	2651T-Dog	MUT	2
2651T	7	6162431	T	C	FALSE	ENSCAFG00000011523	C7H1orf116	2	0	1	1	0	0	4	2.95482	7	5.17093	AB	-	AA	ctvt	B	1	7.55984	0.684	2651T-Dog	SNP	2
2651T	7	6162552	C	T	FALSE	ENSCAFG00000011523	C7H1orf116	1	1	0	2	0	0	7	5.17093	12	8.86445	BB	-	AB	host	A	1	16.3637	0.684	2651T-Dog	SNP	2
2651T	7	6162578	A	G	FALSE	ENSCAFG00000011523	C7H1orf116	1	1	0	2	0	0	9	6.64834	13	9.60316	BB	-	AB	host	A	1	21.0391	0.684	2651T-Dog	SNP	2
2651T	7	6162653	T	C	FALSE	ENSCAFG00000011523	C7H1orf116	1	1	0	2	0	0	6	4.43223	14	10.3419	BB	-	AB	host	A	1	14.026	0.684	2651T-Dog	SNP	2
2651T	7	6162759	A	G	FALSE	ENSCAFG00000011523	C7H1orf116	1	1	0	2	0	0	5	3.69352	17	12.558	BB	-	AB	host	A	1	11.6884	0.684	2651T-Dog	SNP	2
2651T	7	6162765	C	G	FALSE	ENSCAFG00000011523	C7H1orf116	1	1	2	0	0	0	9	6.64834	13	9.60316	AA	-	AB	host	B	1	30.3897	0.684	2651T-Dog	SNP	2
2651T	7	6162786	A	G	FALSE	ENSCAFG00000011523	C7H1orf116	1	1	0	2	0	0	6	4.43223	12	8.86445	BB	-	AB	host	A	1	14.026	0.684	2651T-Dog	SNP	2
2651T	7	6162794	G	A	FALSE	ENSCAFG00000011523	C7H1orf116	2	0	1	1	0	0	22	16.2515	0	0	AB	-	AA	ctvt	B	1	0	0.684	2651T-Dog	MUT	2
2651T	7	6162961	A	G	FALSE	ENSCAFG00000011523	C7H1orf116	1	1	0	2	0	0	7	5.17093	9	6.64834	BB	-	AB	host	A	1	16.3637	0.684	2651T-Dog	SNP	2
2651T	7	6163194	G	A	FALSE	ENSCAFG00000011523	C7H1orf116	2	0	1	1	0	0	13	9.60316	0	0	AB	-	AA	ctvt	B	1	0	0.684	2651T-Dog	MUT	2
2651T	7	6171199	G	A	FALSE	ENSCAFG00000011523	C7H1orf116	1	1	2	0	0	0	2	1.47741	1	0.738704	AA	-	AB	host	B	1	2.33767	0.684	2651T-Dog	SNP	2
2651T	7	6191081	C	A	FALSE	ENSCAFG00000011526	YOD1	2	0	1	1	0	0	69	50.9706	41	30.2869	AB	-	AA	ctvt	B	1	44.2791	0.684	2651T-Dog	MUT	2
2651T	7	6204134	G	A	FALSE	ENSCAFG00000011550	PFKFB2	1	1	2	0	0	0	95	70.1769	15	11.0806	AA	-	AB	host	B	1	35.0651	0.684	2651T-Dog	SNP	2
2651T	7	6210754	C	T	FALSE	ENSCAFG00000011550	PFKFB2	1	1	2	0	0	0	81	59.8351	10	7.38704	AA	-	AB	host	B	1	23.3767	0.684	2651T-Dog	SNP	2
2651T	7	6225962	C	T	FALSE	ENSCAFG00000025093	C4BPB	2	0	1	1	0	0	2	1.47741	0	0	AB	-	AA	ctvt	B	1	0	0.684	2651T-Dog	MUT	2
2651T	7	6227667	G	T	FALSE	ENSCAFG00000025093	C4BPB	2	0	1	1	0	0	0	0	0	0	AB	-	AA	ctvt	B	1	0	0.684	2651T-Dog	MUT	2
2651T	7	6361071	C	T	FALSE	ENSCAFG00000024748	CD55	2	0	0	1	0	0	10	7.38704	0	0	BB	-	AA	ctvt	B	1	0	0.684	2651T-Dog	MUT	1
2651T	7	6361071	C	T	FALSE	ENSCAFG00000024748	CD55	2	0	0	1	0	0	10	7.38704	0	0	BB	-	AA	host	A	2	11.6884	0.684	2651T-Dog	MUT	1
2651T	7	6364477	T	G	FALSE	ENSCAFG00000024748	CD55	1	1	1	0	0	0	26	19.2063	25	18.4676	AA	-	AB	host	B	1	58.4418	0.684	2651T-Dog	SNP	1
2651T	7	6370021	C	T	FALSE	ENSCAFG00000024748	CD55	1	1	1	0	0	0	31	22.8998	25	18.4676	AA	-	AB	host	B	1	58.4418	0.684	2651T-Dog	SNP	1
2651T	7	6370029	A	T	FALSE	ENSCAFG00000024748	CD55	1	1	1	0	0	0	35	25.8547	26	19.2063	AA	-	AB	host	B	1	60.7795	0.684	2651T-Dog	SNP	1
2651T	7	6370053	C	A	FALSE	ENSCAFG00000024748	CD55	1	1	1	0	0	0	32	23.6385	30	22.1611	AA	-	AB	host	B	1	70.1302	0.684	2651T-Dog	SNP	1
2651T	7	6370057	A	C	FALSE	ENSCAFG00000024748	CD55	1	1	1	0	0	0	34	25.116	28	20.6837	AA	-	AB	host	B	1	65.4548	0.684	2651T-Dog	SNP	1
2651T	7	6374084	T	C	FALSE	ENSCAFG00000024748	CD55	1	1	0	1	0	0	21	15.5128	23	16.9902	BB	-	AB	host	A	1	49.0911	0.684	2651T-Dog	SNP	1
2651T	7	6378195	A	G	FALSE	ENSCAFG00000024748	CD55	2	0	0	1	0	0	42	31.0256	0	0	BB	-	AA	ctvt	B	1	0	0.684	2651T-Dog	MUT	1
2651T	7	6378195	A	G	FALSE	ENSCAFG00000024748	CD55	2	0	0	1	0	0	42	31.0256	0	0	BB	-	AA	host	A	2	49.0911	0.684	2651T-Dog	MUT	1
2651T	7	6383037	G	A	FALSE	ENSCAFG00000024748	CD55	2	0	0	1	0	0	8	5.90964	0	0	BB	-	AA	ctvt	B	1	0	0.684	2651T-Dog	MUT	1
2651T	7	6383037	G	A	FALSE	ENSCAFG00000024748	CD55	2	0	0	1	0	0	8	5.90964	0	0	BB	-	AA	host	A	2	9.35069	0.684	2651T-Dog	MUT	1
2651T	7	6383075	C	T	FALSE	ENSCAFG00000024748	CD55	2	0	0	1	0	0	8	5.90964	0	0	BB	-	AA	ctvt	B	1	0	0.684	2651T-Dog	MUT	1
2651T	7	6383075	C	T	FALSE	ENSCAFG00000024748	CD55	2	0	0	1	0	0	8	5.90964	0	0	BB	-	AA	host	A	2	9.35069	0.684	2651T-Dog	MUT	1
2651T	7	6383313	G	A	FALSE	ENSCAFG00000024748	CD55	2	0	0	1	0	0	5	3.69352	0	0	BB	-	AA	ctvt	B	1	0	0.684	2651T-Dog	MUT	1
2651T	7	6383313	G	A	FALSE	ENSCAFG00000024748	CD55	2	0	0	1	0	0	5	3.69352	0	0	BB	-	AA	host	A	2	5.84418	0.684	2651T-Dog	MUT	1
2651T	7	6383691	T	A	FALSE	ENSCAFG00000024748	CD55	1	1	1	0	0	0	3	2.21611	3	2.21611	AA	-	AB	host	B	1	7.01302	0.684	2651T-Dog	SNP	1
2651T	7	6383770	A	C	FALSE	ENSCAFG00000024748	CD55	1	1	0	1	0	0	2	1.47741	2	1.47741	BB	-	AB	host	A	1	4.67534	0.684	2651T-Dog	SNP	1
2651T	7	6383871	G	A	FALSE	ENSCAFG00000024748	CD55	1	1	1	0	0	0	5	3.69352	0	0	AA	-	AB	host	B	1	0	0.684	2651T-Dog	SNP	1
2651T	7	6383876	T	C	FALSE	ENSCAFG00000024748	CD55	1	1	1	0	0	0	5	3.69352	0	0	AA	-	AB	host	B	1	0	0.684	2651T-Dog	SNP	1
2651T	7	6384876	G	A	FALSE	ENSCAFG00000024748	CD55	2	0	0	1	0	0	3	2.21611	0	0	BB	-	AA	ctvt	B	1	0	0.684	2651T-Dog	SNP	1
2651T	7	6384876	G	A	FALSE	ENSCAFG00000024748	CD55	2	0	0	1	0	0	3	2.21611	0	0	BB	-	AA	host	A	2	3.50651	0.684	2651T-Dog	SNP	1
2651T	7	6385240	C	T	FALSE	ENSCAFG00000024748	CD55	1	1	1	0	0	0	1	0.738704	0	0	AA	-	AB	host	B	1	0	0.684	2651T-Dog	SNP	1
2651T	7	6385411	T	C	FALSE	ENSCAFG00000024748	CD55	1	1	1	0	0	0	2	1.47741	1	0.738704	AA	-	AB	host	B	1	2.33767	0.684	2651T-Dog	SNP	1
2651T	7	6385443	G	A	FALSE	ENSCAFG00000024748	CD55	1	1	1	0	0	0	0	0	2	1.47741	AA	-	AB	host	B	1	4.67534	0.684	2651T-Dog	SNP	1
2651T	7	6386094	C	T	FALSE	ENSCAFG00000024748	CD55	1	1	1	0	0	0	9	6.64834	16	11.8193	AA	-	AB	host	B	1	37.4028	0.684	2651T-Dog	SNP	1
2651T	7	6445767	C	T	FALSE	ENSCAFG00000045372	ENSCAFG00000045372	2	0	0	1	0	0	1	0.738704	0	0	BB	-	AA	ctvt	B	1	0	0.684	2651T-Dog	MUT	1
2651T	7	6445767	C	T	FALSE	ENSCAFG00000045372	ENSCAFG00000045372	2	0	0	1	0	0	1	0.738704	0	0	BB	-	AA	host	A	2	1.16884	0.684	2651T-Dog	MUT	1
2651T	7	6463949	A	G	FALSE	ENSCAFG00000046356	ENSCAFG00000046356	2	0	0	1	0	0	5	3.69352	0	0	BB	-	AA	ctvt	B	1	0	0.684	2651T-Dog	SNP	1
2651T	7	6463949	A	G	FALSE	ENSCAFG00000046356	ENSCAFG00000046356	2	0	0	1	0	0	5	3.69352	0	0	BB	-	AA	host	A	2	5.84418	0.684	2651T-Dog	SNP	1
2651T	7	6464278	T	C	FALSE	ENSCAFG00000046356	ENSCAFG00000046356	1	1	1	0	0	0	2	1.47741	4	2.95482	AA	-	AB	host	B	1	9.35069	0.684	2651T-Dog	SNP	1
2651T	7	6466872	A	C	FALSE	ENSCAFG00000046356	ENSCAFG00000046356	0	2	1	0	0	0	0	0	3	2.21611	AA	-	BB	ctvt	A	1	0	0.684	2651T-Dog	SNP	1
2651T	7	6466872	A	C	FALSE	ENSCAFG00000046356	ENSCAFG00000046356	0	2	1	0	0	0	0	0	3	2.21611	AA	-	BB	host	B	2	3.50651	0.684	2651T-Dog	SNP	1
2651T	7	6468273	G	A	FALSE	ENSCAFG00000046356	ENSCAFG00000046356	1	1	2	0	0	0	0	0	0	0	AA	-	AB	host	B	1	0	0.684	2651T-Dog	SNP	2
2651T	7	6468289	C	G	FALSE	ENSCAFG00000046356	ENSCAFG00000046356	2	0	0	2	0	0	0	0	0	0	BB	-	AA	ctvt	B	2	0	0.684	2651T-Dog	MUT	2
2651T	7	6468289	C	G	FALSE	ENSCAFG00000046356	ENSCAFG00000046356	2	0	0	2	0	0	0	0	0	0	BB	-	AA	host	A	2	0	0.684	2651T-Dog	MUT	2
2651T	7	6469183	G	A	FALSE	ENSCAFG00000046356	ENSCAFG00000046356	2	0	1	1	0	0	4	2.95482	0	0	AB	-	AA	ctvt	B	1	0	0.684	2651T-Dog	MUT	2
2651T	7	6469412	G	A	FALSE	ENSCAFG00000046356	ENSCAFG00000046356	2	0	1	1	0	0	4	2.95482	0	0	AB	-	AA	ctvt	B	1	0	0.684	2651T-Dog	SNP	2
2651T	7	6472352	A	G	FALSE	ENSCAFG00000046356	ENSCAFG00000046356	2	0	1	1	0	0	4	2.95482	0	0	AB	-	AA	ctvt	B	1	0	0.684	2651T-Dog	MUT	2
2651T	7	6473839	A	C	FALSE	ENSCAFG00000046356	ENSCAFG00000046356	1	1	2	0	0	0	4	2.95482	0	0	AA	-	AB	host	B	1	0	0.684	2651T-Dog	SNP	2
2651T	7	6479983	C	A	FALSE	ENSCAFG00000046356	ENSCAFG00000046356	2	0	1	1	0	0	3	2.21611	0	0	AB	-	AA	ctvt	B	1	0	0.684	2651T-Dog	SNP	2
2651T	7	6484455	G	A	FALSE	ENSCAFG00000011630	ENSCAFG00000011630	2	0	1	1	0	0	17	12.558	0	0	AB	-	AA	ctvt	B	1	0	0.684	2651T-Dog	MUT	2
2651T	7	6499049	A	G	FALSE	ENSCAFG00000011630	ENSCAFG00000011630	2	0	1	1	0	0	11	8.12575	1	0.738704	AB	-	AA	ctvt	B	1	1.07998	0.684	2651T-Dog	SNP	2
2651T	7	6499081	C	G	FALSE	ENSCAFG00000011630	ENSCAFG00000011630	2	0	0	2	0	0	0	0	4	2.95482	BB	-	AA	ctvt	B	2	2.15995	0.684	2651T-Dog	SNP	2
2651T	7	6499081	C	G	FALSE	ENSCAFG00000011630	ENSCAFG00000011630	2	0	0	2	0	0	0	0	4	2.95482	BB	-	AA	host	A	2	0	0.684	2651T-Dog	SNP	2
2651T	7	6514057	C	T	FALSE	ENSCAFG00000011630	ENSCAFG00000011630	2	0	1	1	0	0	14	10.3419	1	0.738704	AB	-	AA	ctvt	B	1	1.07998	0.684	2651T-Dog	MUT	2
2651T	7	6516575	A	C	FALSE	ENSCAFG00000011630	ENSCAFG00000011630	2	0	1	1	0	0	10	7.38704	7	5.17093	AB	-	AA	ctvt	B	1	7.55984	0.684	2651T-Dog	SNP	2
2651T	7	6518613	T	G	FALSE	ENSCAFG00000011630	ENSCAFG00000011630	2	0	1	1	0	0	18	13.2967	7	5.17093	AB	-	AA	ctvt	B	1	7.55984	0.684	2651T-Dog	SNP	2
2651T	7	6519622	A	G	FALSE	ENSCAFG00000011630	ENSCAFG00000011630	2	0	1	1	0	0	10	7.38704	12	8.86445	AB	-	AA	ctvt	B	1	12.9597	0.684	2651T-Dog	SNP	2
2651T	7	6519631	C	A	FALSE	ENSCAFG00000011630	ENSCAFG00000011630	2	0	1	1	0	0	18	13.2967	6	4.43223	AB	-	AA	ctvt	B	1	6.47986	0.684	2651T-Dog	SNP	2
2651T	7	6520018	C	G	FALSE	ENSCAFG00000011630	ENSCAFG00000011630	2	0	1	1	0	0	7	5.17093	3	2.21611	AB	-	AA	ctvt	B	1	3.23993	0.684	2651T-Dog	SNP	2
2651T	7	6520041	C	T	FALSE	ENSCAFG00000011630	ENSCAFG00000011630	2	0	1	1	0	0	5	3.69352	6	4.43223	AB	-	AA	ctvt	B	1	6.47986	0.684	2651T-Dog	SNP	2
2651T	7	6521008	A	G	FALSE	ENSCAFG00000011630	ENSCAFG00000011630	2	0	1	1	0	0	11	8.12575	3	2.21611	AB	-	AA	ctvt	B	1	3.23993	0.684	2651T-Dog	SNP	2
2651T	7	6521037	C	T	FALSE	ENSCAFG00000011630	ENSCAFG00000011630	2	0	1	1	0	0	25	18.4676	4	2.95482	AB	-	AA	ctvt	B	1	4.31991	0.684	2651T-Dog	SNP	2
2651T	7	6521070	A	G	FALSE	ENSCAFG00000011630	ENSCAFG00000011630	2	0	1	1	0	0	25	18.4676	7	5.17093	AB	-	AA	ctvt	B	1	7.55984	0.684	2651T-Dog	SNP	2
2651T	7	6521074	T	G	FALSE	ENSCAFG00000011630	ENSCAFG00000011630	2	0	0	2	0	0	19	14.0354	12	8.86445	BB	-	AA	ctvt	B	2	6.47986	0.684	2651T-Dog	SNP	2
2651T	7	6521074	T	G	FALSE	ENSCAFG00000011630	ENSCAFG00000011630	2	0	0	2	0	0	19	14.0354	12	8.86445	BB	-	AA	host	A	2	22.2079	0.684	2651T-Dog	SNP	2
2651T	7	6521075	T	C	FALSE	ENSCAFG00000011630	ENSCAFG00000011630	2	0	0	2	0	0	19	14.0354	12	8.86445	BB	-	AA	ctvt	B	2	6.47986	0.684	2651T-Dog	SNP	2
2651T	7	6521075	T	C	FALSE	ENSCAFG00000011630	ENSCAFG00000011630	2	0	0	2	0	0	19	14.0354	12	8.86445	BB	-	AA	host	A	2	22.2079	0.684	2651T-Dog	SNP	2
2651T	7	6521159	C	T	FALSE	ENSCAFG00000011630	ENSCAFG00000011630	2	0	1	1	0	0	17	12.558	3	2.21611	AB	-	AA	ctvt	B	1	3.23993	0.684	2651T-Dog	SNP	2
2651T	7	6533249	C	A	FALSE	ENSCAFG00000011630	ENSCAFG00000011630	2	0	1	1	0	0	25	18.4676	2	1.47741	AB	-	AA	ctvt	B	1	2.15995	0.684	2651T-Dog	SNP	2
2651T	7	6533342	A	G	FALSE	ENSCAFG00000011630	ENSCAFG00000011630	2	0	1	1	0	0	23	16.9902	21	15.5128	AB	-	AA	ctvt	B	1	22.6795	0.684	2651T-Dog	SNP	2
2651T	7	6533381	A	G	FALSE	ENSCAFG00000011630	ENSCAFG00000011630	2	0	1	1	0	0	20	14.7741	17	12.558	AB	-	AA	ctvt	B	1	18.3596	0.684	2651T-Dog	SNP	2
2651T	7	6533449	C	T	FALSE	ENSCAFG00000011630	ENSCAFG00000011630	2	0	1	1	0	0	14	10.3419	13	9.60316	AB	-	AA	ctvt	B	1	14.0397	0.684	2651T-Dog	MUT	2
2651T	7	6557731	C	T	FALSE	ENSCAFG00000014256	ENSCAFG00000014256	2	0	1	1	0	0	0	0	1	0.738704	AB	-	AA	ctvt	B	1	1.07998	0.684	2651T-Dog	MUT	2
2651T	7	6577866	C	T	FALSE	ENSCAFG00000014256	ENSCAFG00000014256	2	0	1	1	0	0	0	0	1	0.738704	AB	-	AA	ctvt	B	1	1.07998	0.684	2651T-Dog	SNP	2
2651T	7	6578398	T	C	FALSE	ENSCAFG00000014256	ENSCAFG00000014256	2	0	1	1	0	0	0	0	0	0	AB	-	AA	ctvt	B	1	0	0.684	2651T-Dog	SNP	2
2651T	7	6628815	G	T	FALSE	ENSCAFG00000025063	ENSCAFG00000025063	2	0	2	1	0	0	908	670.744	247	182.46	AB	-	AA	ctvt	B	1	266.754	0.684	2651T-Dog	MUT	3
2651T	7	6734504	G	A	FALSE	ENSCAFG00000011722	CD34	2	0	1	1	0	0	11	8.12575	1	0.738704	AB	-	AA	ctvt	B	1	1.07998	0.684	2651T-Dog	SNP	2
2651T	7	6735081	C	T	FALSE	ENSCAFG00000011722	CD34	2	0	1	1	0	0	78	57.6189	1	0.738704	AB	-	AA	ctvt	B	1	1.07998	0.684	2651T-Dog	MUT	2
2651T	7	6735700	G	A	FALSE	ENSCAFG00000011722	CD34	2	0	1	1	0	0	38	28.0708	1	0.738704	AB	-	AA	ctvt	B	1	1.07998	0.684	2651T-Dog	SNP	2
2651T	7	6747896	G	A	FALSE	ENSCAFG00000011722	CD34	2	0	1	1	0	0	47	34.7191	0	0	AB	-	AA	ctvt	B	1	0	0.684	2651T-Dog	MUT	2
2651T	7	6747972	T	C	FALSE	ENSCAFG00000011722	CD34	2	0	1	1	0	0	22	16.2515	0	0	AB	-	AA	ctvt	B	1	0	0.684	2651T-Dog	SNP	2
2651T	7	6863813	C	G	FALSE	ENSCAFG00000011756	PLXNA2	1	1	0	1	0	0	2	1.47741	1	0.738704	BB	-	AB	host	A	1	4.67534	0.684	2651T-Dog	SNP	1
2651T	7	6880075	G	A	FALSE	ENSCAFG00000011756	PLXNA2	1	1	0	1	0	0	6	4.43223	6	4.43223	BB	-	AB	host	A	1	14.026	0.684	2651T-Dog	SNP	1
2651T	7	6882949	C	T	FALSE	ENSCAFG00000011756	PLXNA2	2	0	0	1	0	0	16	11.8193	0	0	BB	-	AA	ctvt	B	1	0	0.684	2651T-Dog	SNP	1
2651T	7	6882949	C	T	FALSE	ENSCAFG00000011756	PLXNA2	2	0	0	1	0	0	16	11.8193	0	0	BB	-	AA	host	A	2	18.7014	0.684	2651T-Dog	SNP	1
2651T	7	6883778	C	T	FALSE	ENSCAFG00000011756	PLXNA2	1	1	1	0	0	0	4	2.95482	3	2.21611	AA	-	AB	host	B	1	7.01302	0.684	2651T-Dog	SNP	1
2651T	7	6883837	G	T	FALSE	ENSCAFG00000011756	PLXNA2	2	0	0	1	0	0	8	5.90964	0	0	BB	-	AA	ctvt	B	1	0	0.684	2651T-Dog	SNP	1
[truncated: 7,858 more rows]
