# Supplementary material for: Horizontal transfer of nuclear DNA in transmissible cancer
Source: Proc Natl Acad Sci U S A. 2025 Apr 22;122(18):e2424634122. doi: 10.1073/pnas.2424634122 (PMC12067285; doi:10.1073/pnas.2424634122)
Supplement: Supplementary file 8 — Dataset S07 (XLSX) [file pnas.2424634122.sd07.xlsx]

## Sheet: Dataset S7
Dataset S7: Coordinates of homozygous deletions complemented in CTVT-A by N-HT1.
Homdel	CHROM	START	END
HD1	1	32191001	32209000
HD2	1	32527001	32698000
